# Supplementary material for: Gut diversity and the resistome as biomarkers of febrile neutropenia outcome in paediatric oncology patients undergoing hematopoietic stem cell transplantation
Source: Sci Rep. 2024 Mar 6;14:5504. doi: 10.1038/s41598-024-56242-8 (PMC10918076; doi:10.1038/s41598-024-56242-8)
Supplement: Supplementary file 1 — Supplementary Information. [file 41598_2024_56242_MOESM1_ESM.xlsx]

## Sheet: Legend
Table	Description
S1 table	Metadata of the samples
S2 table	The antimicrobial treatment of the individual patients
S3 table	Shotgun metagenomic sequencing statistics
S4 table	Relative abundance of bacterial phyla
S5 table	Relative abundance of bacterial families
S6 table	The presence of the resistance genes in the individual samples
S7 table	List of antibiotic resistant genes and their annotation
S8 table	Significantly different bacterial genera in the samples of patients with febrile neutropenia before/after febrile neutropenia outcome
S9 table	Selected immune cells status and inflammation biomarkers
S10 table	BioSamples data information

## Sheet: S1 table
Patient	Diagnose	Gender	Febrile neutropenia	Resistant bacteria	Treatment
P1	ALCL	F	y	Enterococcus faecium Staphylococcus haemolytics Bacteroides fragilis Bacteroides thetaiotaomicron	amikacin piperacillin/tazobactam teicoplanin linezolid trimetoprim sulfametoxazol
P2	AML	M	y	Enterococcus faecium Enterococcus hirae Staphylococcus gallolyticus Staphylococcus pseudin Bacteroides thetaiotaomicron Klebsiella oxytoca	amikacin piperacillin/tazobactam teicoplanin linezolid
P3	ALL	F	n	Enterococcus faecium Parabacteroides distanosis Bacteroides uniformis Enterobacter hormaechei Phocaeicola vulgatus Escherichia coli	piperacillin/tazobactam trimetoprim sulfametoxazol
P4	ALL	M	y	Salmonella enterica Klebsiella pneumoniae Enterococcus faecium Lachnospiraceae bacterium Eubacterium sp.	amikacin piperacillin/tazobactam meropenem teicoplanin linezolid trimetoprim sulfametoxazol
P5	ALL	M	n	Staphylococcus haemolyticus Staphylococcus hominis Klebsiella pneumoniae Enterobacteriaceae bacterium Lachnospircaeae bacterium	amikacin piperacillin/tazobactam trimetoprim sulfametoxazol
P6	XLP	M	y	Enterococcus faecium	amikacin piperacillin/tazobactam teicoplanin linezolid trimetoprim sulfametoxazol
P7	ALL	M	y	Enterococcus faecium Staphylococcus hominis Streptococcus suis Ruminococcus gnavus Streptococcus salivarius Enterococcus faecalis Staphylococcus aureus Bacteroides fragilis	amikacin piperacillin/tazobactam teicoplanin trimetoprim sulfametoxazol
P8	ALL	M	y	Enterococcus faecium Streptococcus gallolyticus Streptococcus pneumoniae	amikacin piperacillin/tazobactam teicoplanin ciprofloxacin trimetoprim sulfametoxazol
P9	ALL	F	y	Enterococcus faecium Streptococcus gallolyticus Streptococcus equinis	amikacin piperacillin/tazobactam teicoplanin linezolid
P10	AML	F	y	Enterococcus faecium Klebsiella pneumoniae Escherichia coli Streptococcus salivarius Clostridioides difficile Enterococcus faecalis	amikacin piperacillin/tazobactam teicoplanin linezolid trimetoprim sulfametoxazol
P11	ALL	F	y	Klebsiella pneumoniae Enterococcus faecium Streptococcus suis Bacteroides fragilis Escherichia coli Streptococcus gallolyticus	amikacin piperacillin/tazobactam teicoplanin trimetoprim sulfametoxazol
P12	AML	M	n	Streptococcus agalactiae Campylobacter coli Prevotella intermedia Ligilactobacillus sp.	amikacin piperacillin/tazobactam meropenem teicoplanin ciprofloxacin trimetoprim sulfametoxazol
P13	ALL	F	n	Enterococcus faecium Roseburia intestinalis Ruminococcus gnavus Clostridium perfingens Parabacteroides distanosis Bacteroides fragilis Latilactobacillus curvatus	amikacin piperacillin/tazobactam teicoplanin ciprofloxacin linezolid trimetoprim sulfametoxazol
P14	MDS	M	y	Salmonella enterica Klebsiella variiocola Parabacteroides distanosis Bacteroides fragilis	amikacin piperacillin/tazobactam teicoplanin linezolid trimetoprim sulfametoxazol
P15	ALL	M	y	Enterococcus faecium	amikacin piperacillin/tazobactam teicoplanin trimetoprim sulfametoxazol
P16	MDS	M	n	Enterococcus faecium Akkermansia muciniphila Escherichia coli Klebsiella pneumoniae Campylobacter coli	piperacillin/tazobactam
P17	ALL	M	y	Klebsiella pneumoniae Enterococcus faecium Enterobacter hromachaei Escherichia coli	amikacin teicoplanin ciprofloxacin trimetoprim sulfametoxazol
P18	ALL	F	n	Akkermansia muciniphila Staphylococcus haemolyticus	amikacin teicoplanin trimetoprim sulfametoxazol

## Sheet: S2 table
FN	Patient	d-7 - d0	d0 - d+7	>d+7
Febrile neutropenia	P1	Trimethoprim Sulfamethoxazole d-10 - d-7	Amikacin d+4 - d+19
		Rifaximin d-7 - d-3	Teicoplanin d+4 - d+10
				Meropenem d+12 - d+23
				Linezolid d+12 - d+23
				Cefuroxime d+25 - d+57
				Cefuroxime d+29 - d+61
				Meropenem >d+10
			Piperacillin/Tazobactambactam d+4 - d+9
	P2	Rifaximin d-9 - d0	Piperacillin/Tazobactam d0 - d+12
			Amikacin d+1 - d+12
				Meropenem d+13 - d+37
				Linezolid d+13 - d+37
			Teicoplanin d+1 - d+12
			Meropenem d+1 - d+12
			Colimycine d+13 - d+37
	P4	Trimethoprim Sulfamethoxazole d-10 - d-6
		Rifaximin d-7 - d+1
			Amikacin d+3 - d+7
			Teicoplanin d+1 - d+7
			Meropenem d+7 - d+25
			Linezolid d+7 - d+19
		Piperacillin/Tazobactam d-2 - d+7
	P6	Trimethoprim Sulfamethoxazole d-7 - d-3
		Rifaximin d-7 - d-4
		Piperacillin/Tazobactam d-2 - d+7
			Meropenem d+8 - d+20
			Amikacin d+8 - d+20
			Teicoplanin d+8 - d+20
				Cefuroxime >d+28
	P7	Trimethoprim Sulfamethoxazole d-10 - d-8
		Cefuroxime d-7 - d+2
			Targocid d+8 d+20
			Amikacin d+0 d+18
			Meropenem d+4 d+21
	P8			Linezolid d+21 - d+22
			Meropenem d+9 - d+27
		Rifaximin d-6 - d+4
			Amikacin d0 - d+9
			Teicoplanin d+9 - d+20
				Vankomycin d+23 - d+28
		Piperacillin/Tazobactam d-1 - d+7
	P9	Trimethoprim Sulfamethoxazole d-14 - d-7
		Rifaximin d-9 - d-2
		Cefuroxime d-6 - d-4
		Amikacin d-2 - d-1
			Meropenem d+8 - d+20
			Amikacin d+8 - d+20
			Linezolid d+8 - d+20
				Cefuroxime d+20 - d+40
	P10	Teicoplanin d-13 - d-10
		Rifaximin d-11 - d+3
		Trimethoprim Sulfamethoxazole d-14 - d- 10
		Amikacin d-12 - d+20
			Linezolid d+7 - d+24
		Meropenem d-1 - d+24
		Piperacillin/Tazobactam d-14 - d-10
				Cefuroxime d+26 - d+30
			Colimycine d+7 - d+24
	P11	Trimethoprim Sulfamethoxazole d-14 - d-7
		Rifaximin d-10 - d-3
			Teicoplanin d+7 - d+20
		Tazocin d-1 - d+20
			Amikacin d+6 - d+18
				Meronem d+8 - d+21
				Cefuroxime d+22 - d+33
	P14	Trimethoprim Sulfamethoxazole d-10 - d-8
		Rifaximin d-10 - d+1
		Piperacillin/Tazobactam d-2 - d+7
			Amikacin d+1 - d+15
				Meropenem d+8 - d+21
				Linezolid d+8 - d+18
				Cefuroxime d+22 - d+24
	P15	Piperacillin/Tazobactam d-12 - d+4
		Rifaximin d-12 - d+1
		Trimethoprim Sulfamethoxazole d-12 - d-10
			Meropenem d+3 - d+25
			Amikacin d+7 - d+17
			Teicoplanin d+7 - d+25
	P17	Trimethoprim Sulfamethoxazole d-13 - d-8
		Ciprofloxacin d-13 - d-10
		Ciprofloxacin d-9 - d+2
		Rifaximin d-6 - d+18
		Teicoplanin d-1 - d+18
			Piperacillin/Tazobactambactam d+2 - d+5
			Meropenem d+5 - d+24
			Amikacin d+2 - d+18
				Ciprofloxacin >d+21
	P3	Cefuroxime d-11 - d2
		Rifaximin d-11 - d2
			Cefuroxime d+5 - d+22
	P5	Trimethoprim Sulfamethoxazole d-8 -d-1
		Rifaximin d-7 - d+1
			Amikacin d+1 - d+18
				Piperacillin/Tazobactam d+18 - d+23
	P12	Trimethoprim Sulfamethoxazole d-10 - d0
		Rifaximin d-9 - d-0
			Piperacillin/Tazobactam d0 - d+1
				Meropenem d+8 - d+21
			Amikacin d0 - d+8
				Colimycine d+8 - d+21
				Linezolid d+8 - d+21
	P13	Trimethoprim Sulfamethoxazole d-15 - d-2
		Rifaximin d-7 - d+1
		Piperacillin/Tazobactam d-1 - d+7
		Amikacin d-1 - d+12
			Teicoplanin d+8 - d+24
			Meropenem d+8 - d+24
			Linezolid d+9 - d+20
				Colimycine d+13 - d+17
				Cefuroxime d+25 - d+28
	P16	Cefuroxime d-9 - d+1
		Trimethoprim Sulfamethoxazole d-9 - d-5
			Piperacillin/Tazobactam d+2 - d+9
			Amikacin d+2 - d+15
			Rifaximin d+7 - d+21
				Meropenem d+10 - d+29
	P18	Rifaximin d-8 - d-4
			Amikacin d+3 - d+13
			Teicoplanin d+6 - d+13
			Piperacillin/Tazobactam d+1 - d+7
				Colymicine >d+13
				Meropenem d+8 - d+13

## Sheet: S3 table
Sample	Number of raw paired-end reads	Number of reads removed due to quality trimming	% of reads removed due to quality trimming	Number contigs (>= 1000 bp)	Total length (>= 1000 bp)	Largest contig	GC	N50	N75	L50	L75
GS_S22	9924776	8892766	10.4	3509	29717975	379626	45.6	26347	4964	270	957
K1-ctrl-meta_S3	2014384	1715114	14.86	6718	12507838	16504	51.5	1029	679	6333	13720
K10-ctrl-meta_S13	1901223	1625760	14.49	4750	8392009	20695	50.3	894	639	6087	12572
K11-ctrl-meta_S6	1731486	1496266	13.58	4709	11337056	64921	49.7	1194	705	3407	8985
K12-ctrl-meta_S40	1807901	1528057	15.48	5030	9395804	39043	47.4	1000	669	5029	10886
K13-ctrl-meta_S42	1762164	1536299	12.82	3296	4900636	12035	52.6	763	600	7098	13208
K14-ctrl-meta_S1	1917104	1663913	13.21	7811	16785807	24813	47	1389	767	4865	11520
K2-ctrl-meta_S29	1814509	1581978	12.82	2727	8357139	106887	47.2	1327	699	1665	5627
K3-ctrl-meta_S47	1322689	1120549	15.28	3685	6284458	10977	48.5	1095	713	3107	6342
K4-ctrl-meta_S43	1752565	1470019	16.12	5622	10090877	45460	49.7	1051	689	5139	10882
K5-ctrl-meta_S36	1338024	1133754	15.27	2820	4502424	11591	50	816	615	4550	8874
K6-ctrl-meta_S27	1800822	1510809	16.1	4488	7202370	41076	51.7	883	637	5987	11811
K7-ctrl-meta_S18	1552495	1362741	12.22	3512	5103272	14972	48.9	765	602	7579	13987
K8-ctrl-meta_S2	2007266	1707739	14.92	6143	11022631	36240	52.9	983	669	6359	13403
K9-ctrl-meta_S34	1786613	1405470	21.33	1815	4688383	28227	53.6	1034	642	1703	4633
O-meta-BM_S11	1390233	1245194	10.43	6134	15591851	300834	46.9	1383	781	3347	9457
O-meta-LL_S10	1348753	1220540	9.51	10796	21740669	25691	48.3	1001	667	10774	24353
O-meta-PI_S12	1498729	1330195	11.25	8157	20885664	46727	43.2	2040	1031	3027	7862
DDZ1-T-meta_S37	1199763	1050337	12.45	4482	13876739	55688	46.6	2821	1207	1216	3624
IP1-T-meta_S46	1963743	1685548	14.17	5809	13127620	70311	48.6	1242	732	4015	10047
JB1-T-meta_S45	1848181	1537561	16.81	6685	13997165	33548	52	1184	728	4962	11634
MO1-T-meta_S33	1636952	1412729	13.7	5826	11428917	39347	48.3	927	652	6889	15036
T-meta-PN12-1_S9	1283902	1138854	11.3	3991	13446615	110384	45	1518	769	1636	6857
TH1-T-meta_S8	1622746	1393143	14.15	3887	17610432	92681	46	6692	2562	727	1893
VJ1-T-meta_S31	1556825	1236299	20.59	73	135886	16624	45.2	752	587	149	303
AP3-T-meta_S32	2003407	1622158	19.03	242	2914367	133251	42.1	27538	11453	33	76
DDZ2-T-meta_S10	1253182	1079772	13.84	1480	9407870	120188	52	10144	957	265	1619
IP2-T-meta_S44	1785286	1473909	17.44	206	2844092	137987	40.6	25610	13654	30	69
JB3-T-meta_S26	1933803	1586526	17.96	221	4199959	291355	40.1	44939	20805	26	62
MO3-T-meta_S11	1193201	1027015	13.93	3007	9326249	54469	48.5	2024	867	1050	3758
T-meta-PN5-2_S8	836476	667499	20.2	1191	4338648	94609	40.9	3236	1296	222	908
TH3-T-meta_S23	1531141	1206989	21.17	4049	12212574	32184	50.6	2713	988	1454	4110
VJ3-T-meta_S9	935594	685990	26.68	34	79247	16618	44.1	1394	814	21	52
AP4-T-meta_S15	1793902	1543394	13.96	208	5276875	257467	42.8	54283	29567	27	60
DDZ4-T-meta_S20	1395505	1202328	13.84	514	7711677	159810	48.5	28903	14525	77	169
IP4-T-meta_S28	1781168	1495503	16.04	219	2848767	146297	39.5	25610	12900	31	72
JB4-T-meta_S41	1685960	1209563	28.26	507	4132439	414173	48.2	13441	4125	51	215
MO4-T-meta_S5	1478621	755007	48.94	37	82297	16623	43.8	975	619	39	96
T-meta-TR40_S7	1207688	1056060	12.56	2491	7109142	84226	49.7	1652	841	1044	3410
TH4-T-meta_S38	1663130	1439921	13.42	5355	14057848	50365	50.3	1453	763	2908	8439
VJ5-T-meta_S24	1376068	1122605	18.42	487	4643701	129349	38.2	17320	8231	69	163
AS1_S18	6751182	5957117	11.76	5175	17925271	761455	49.4	2796	1095	1001	4549
JK1_S16	9042950	8089068	10.55	383	3363786	193615	41.7	16625	1621	54	225
JL1_S19	6284855	5777253	8.08	3453	29266617	729951	41.9	24178	4987	280	1012
KS1-T-meta_S14	1481672	1305732	11.87	5278	10364029	22290	51.8	1067	679	4744	10663
LC1-T-meta_S17	1526621	1314673	13.88	1669	7223803	100914	46.2	5870	1901	250	911
LL1-T-meta_S21	1785622	1534848	14.04	2682	15358024	82558	47.5	7858	2223	617	1646
RS1_S21	6494578	5893060	9.26	8560	31491760	374150	50.6	3588	1288	1698	6432
SB1-T-meta_S7	1630061	1366429	16.17	1280	4655303	98005	48.6	2217	830	387	1760
T-meta-LKL1_S13	1704503	1440188	15.51	2916	15640264	181238	51.6	11648	1829	282	1431
T-meta-TR26_S6	1196493	1105709	7.59	11815	25827737	37436	51	1186	723	8600	20958
TN2_S13	7992877	6821411	14.66	607	7530039	243977	44.7	45570	2461	55	216
JK2_S17	8793791	7950223	9.59	961	4531599	156230	39.8	8304	1744	91	523
JL2_S20	8794721	7831326	10.95	297	3457561	107172	37.9	31984	13112	31	72
KS2_S15	7922714	6944816	12.34	1189	4951289	101650	41.2	4256	1144	196	1000
LC2-T-meta_S16	1758981	1501814	14.62	526	3281802	101224	47	13032	946	68	583
LKL2_S14	8417966	7493277	10.98	7923	32291004	142334	49.6	5518	1964	1167	4043
LL2-T-meta_S12	1000118	656116	34.4	59	140927	39531	52.6	668	562	248	485
SB2-T-meta_S30	1762531	1439599	18.32	576	2988470	51904	43.1	7061	2431	131	338
T-meta-TN4_S11	1669264	1471208	11.86	6543	24095266	163101	47.6	3515	1078	1458	5915
T-meta-TR24_S5	929124	837048	9.91	380	3124316	92249	39.6	14502	5450	59	151
KS5-T-meta_S22	1366620	1209157	11.52	419	3162814	106146	37.9	15545	6212	58	143
LC3-T-meta_S25	1338817	1036649	22.57	616	1532448	18512	43.2	2224	1127	234	544
LL3-T-meta_S39	1745517	1545774	11.44	995	7137159	76376	45.1	12198	4605	179	442
SB4-T-meta_S4	1341680	1184867	11.69	241	2989931	126919	37.8	27003	12472	34	74
T-meta-LKL5_S15	1826476	1572967	13.88	3403	18512569	144936	41.1	9889	2152	404	1631
T-meta-TN7_S12	1828004	1651461	9.66	329	5386030	489598	52.5	115198	56020	15	33
T-meta-TR34_S4	1074494	957371	10.9	390	3201257	126919	37.9	15984	7227	54	132

## Sheet: S4 table
Group	CTRL	CTRL	CTRL	CTRL	CTRL	CTRL	CTRL	CTRL	CTRL	CTRL	CTRL	CTRL	CTRL	CTRL	d-7	d-7	d-7	d-7	d-7	d-7	d-7	d-7	d-7	d-7	d-7	d-7	d-7	d-7	d-7	d-7	d-7	d+7	d+7	d+7	d+7	d+7	d+7	d+7	d+7	d+7	d+7	d+7	d+7	d+7	d+7	d+7	d+7	d+28	d+28
Označenia riadkov	CTRL1	CTRL10	CTRL11	CTRL12	CTRL13	CTRL14	CTRL2	CTRL3	CTRL4	CTRL5	CTRL6	CTRL7	CTRL8	CTRL9	P2 d-7	P3 d-7	P4 d-7	P5 d-7	P6 d-7	P7 d-7	P8 d-7	P9 d-7	P10 d-7	P11 d-7	P12 d-7	P13 d-7	P14 d-7	P15 d-7	P16 d-7	P17 d-7	P18 d-7	P1 d+7	P3 d+7	P4 d+7	P5 d+7	P6 d+7	P7 d+7	P8 d+7	P9 d+7	P10 d+7	P11 d+7	P12 d+7	P13 d+7	P15 d+7	P16 d+7	P17 d+7	P18 d+7	P1 d+28	P3 d+28
Actinomycetota	9.09026548672537	4.88164187234222	33.1223601017908	2.35321179134997	14.7650627733195	14.0950029092563	2.65506160852577	1.36630831132903	7.49462123947267	3.72545653702159	8.21822645612921	6.0999839210762	12.6637554585157	9.39060306941834	0.0496379420879217	0.158089118580359	8.05033042666151	1.44815721243548	0.0937402556149982	0.227405567859936	1.44030500576592	1.03891210422916	0.411358936259327	1.0560620592341	1.81634013207262	0.348367185126454	3.14718034409209	4.37430773446335	1.08430428531371	1.3361630572373	16.4835989691497	0.717247043886555	0.122598126204514	0.226699277849207	0.180270155105585	0.026256516516974	0.0144395214359612	0.162833882132407	0.577613111746413	0.262030038371484	16.9669224716689	7.93266892311199	0.396377963438621	0.535090434705701	0.195343987212601	0.281010750128923	14.9005370244307	0.0076600709309474	0.153429132713679
Bacillota	35.5283944374208	42.3504719833295	31.0078180339475	39.0542979331155	49.0658769546727	57.3701602321583	40.5575976142594	38.9764868603048	29.7776103566932	47.4708584694366	36.6215514808478	47.3345529328294	39.7234677167811	24.7011113412027	41.992530245973	50.6418730232353	83.387609253976	83.9965106981022	96.0398042715885	90.3779621261267	93.5007908795544	94.3612458010862	90.8925407348429	64.2378675300783	42.7300352564366	49.9732310245942	16.5534113834484	92.5192483588233	66.366432206373	10.4370720724253	30.3450346535892	89.1826565037391	11.8492758600951	96.3624536830513	96.6994839342487	97.0609207048122	96.9562239254054	96.068173236105	95.8844175508936	87.9932516047476	36.9350405166512	59.6860544297554	90.4247771061477	94.8127183478522	53.5039291753708	98.721885041057	16.6099387338325	1.51237297867424	67.9699460393275
Bacteroidota	49.0834892541085	48.8588947244807	32.8606658446362	53.9851709777794	31.3186893625207	25.3974844725873	54.7251504573443	56.6357035081103	59.1239988505665	44.4424008588513	42.9470518232573	35.8934428349279	37.6080980973177	58.7387542854513	0.0326737285003945	47.9612224033081	0.331543310763485	0.13356272262473	0.0267810810366516	3.39517184316753	0.233238246117754	0.0713778647044713	0.0398510774671555	32.8172815376953	39.7554386723085	48.765107335255	66.2054549799368	0.0218437515678488	0.0120809693411845	0.1538120780953	17.3568193759853	7.00190735655421	49.3037189688399	0.00911492679747047	0.0602091598320932	0.0216603564690318	0.0257349535269954	0.0272490925288744	0.0287025997575593	0.0982879730776423	0.472098180071733	2.84560345377026	0.502530988799846	0.14814487241852	0.00866099328730144	0.0914752667698047	3.65327887451781	98.3574058154998	0.0113433367559401
Campylobacterota	0.040960809102402	0.0306826642946735	0.0214564929783861	0.128171823484511	0.044546783534003	0.0337819688058575	0.0289933806474482	0.0224757952973721	0.0896153080998238	0.0356946283671479	0.0240772207782468	0.0455382110566776	0.0210542732376794	0.0295667379949839	0.00311096520703388	0.00312017997198078	0.0583703011907542	0.101383605127335	0.00357253666801154	0.0406988524325009	0.0239059912377729	0.0092257104039793	0.0770889695266287	0.00876713653983794	0.0105760192410612	0.0051870678987188	0.0010304818302068	0.00470837047928896	0.00469815474379396	0.0019796114956413	0.212675457252233	0.00267521578868977	0.000667849714732764	0.00200252179641397	0.00964775854876272	0.00326301970254465	0.00214781412040284	0.00296568787221585	0.00370356125903989	0.0271716389341452	0.0745955998814645	0.0275067173416435	0.00238340126026925	0.00690974218369964	0.00343009635140651	0.0145186243008449	0.219348006958626	0.000196412075152497	0.00109232131723868
Cyanobacteriota	0.0510745891276864	0.0384782597832225	0.0173338480393076	0.0345606166895736	0.0506118385691491	0.0346014774830885	0.0266816160775519	0.0372500943040362	0.0189730251475475	0.0332423256549011	0.0296031403011232	0.0394664495824539	0.0489316905801623	0.041416442327604	0.00132344928697021	0.00655237794115964	0.0318752601285162	0.0432285735055368	0.0022781393245291	0.0345677484075187	0.0512802091836165	0.0195196609599983	0.0037020126608833	0.0123193384137378	0.0201491401058149	0.00778060184807819	0.00120815111127694	0.0028558968480933	0.00186434712055316	0.00242782541918273	0.100082568118698	0.00159066884732905	0.00152651363367489	0.00193346932067555	0.0116130426975847	0.00201875538017354	0.00201842772760749	0.00243714943954372	0.00612512054379675	0.0114669301923916	0.0296338684460612	0.10063433173772	0.00531681819598525	0.0077389112457436	0.00154354335813293	0.0153913284937919	0.181529385069208	0.00209506213495998	0.00100829660052801
Fusobacteriota	0.0146649810366624	0.0140920379985308	0.0666181943564738	0.0167081127042309	0.0154763473310621	0.0172096822218519	0.0190720577016437	0.0138312586445367	0.0162099632328561	0.0170298799461583	0.00878226495599986	0.0169784441223662	0.0100397691827823	0.00966383654310761	0.000962508572341972	0.00343219796917886	0.0262920139276614	0.00717245390002181	0.000919022113872535	0.028874580384321	0.0142445025510046	0.00174802933970134	0.000725884835467314	0.00468588332301683	0.00902608538676776	0.00731747078569259	0.000817278692922633	0.00108060961819747	0.00119318215715402	0.000672320885312142	0.260214677108614	0.000723031294240476	0.00276680596103574	0.000276209902953651	0.00259060183253814	0.000634828735903628	0.000672809242535829	0.00092494225717623	0.00064100098714152	0.00208327769023263	0.0163497205219648	0.02515858293443	0.00201672414330475	0.0038694556228718	0.000943276496636791	0.010789797294617	0.113455865668255	0.0000654706917174992	0.000168049433421335
Mycoplasmatota	0.0178002528445006	0.0103941273180653	0.0047785202702956	0.0136182562452293	0.0104569914399068	0.00983410412677253	0.0184941165591696	0.0152458191877279	0.00442089906350621	0.0123977526008033	0.00671004513492124	0.0142798834671557	0.00974734872114785	0.0108142932744299	0.00182189122621874	0.00343219796917886	0.0144149265549341	0.00736630400542781	0.00257585071353006	0.0221303659568405	0.00817510581188089	0.00815747025193958	0.00203247753930848	0.00347662311062539	0.00492331930187332	0.00444605819890182	0.00120815111127694	0.00246996484159421	0.00216264265984167	0.001568748732395	0.027522706232642	0.00216909388272143	0.000381628408418723	0.0022096792236292	0.0074144811069195	0.00223459715038077	0.0021348754811233	0.00231969645450547	0.00420211758237219	0.00584029984954105	0.0163497205219648	0.0149274258744285	0.00128336990937575	0.00276389687347986	0.00060026686149614	0.00618826609544211	0.0151274487557673	0.000851118992327489	0.00176451905092402
Others	1.44900126422316	1.33914338398786	0.856947968474657	1.46127322685096	1.22660509590177	0.891443327786689	0.652013932233913	0.977775682131934	2.09053264465493	0.99686105252745	1.01301946110446	1.0413070928295	1.52048892701134	1.20625388279144	1.76647823269516	0.522630145307588	1.14446395760895	1.3030604085387	3.70465580486118	2.9878329700411	1.41144440494543	3.7383549684352	1.65494483638138	0.459670038235473	0.683064966844938	0.740176063904556	0.215104198591646	2.78295569886581	3.19549096462735	2.41930935463139	22.3059023694545	2.9624038187618	0.0765164958880007	3.28192606689592	1.49522391286287	2.77627111757798	2.84822148052369	3.60056530121777	3.24246788228776	2.26646368063525	7.00074595599928	1.03485637803644	3.41101388056205	4.19808296112936	3.1622058263608	0.500456186282449	45.2688904016338	0.0967002116666293	2.31278032746056
Pseudomonadota	3.33886219974719	2.29430371839908	1.97006210202423	2.79345911719363	3.26603213642612	0.936971587634149	1.06639773138835	1.79947818433294	1.25977202897166	2.17137781265494	3.72644330110532	8.8492550285989	3.67582267623197	3.52085778053889	56.1488485131832	0.60604295655773	6.8438416794403	12.7908115050047	0.12347256259479	2.78232420227036	3.10492996040028	0.675419114312375	6.87412939187536	1.36888256042711	1.60773726980064	0.0962386347637289	13.8705341715769	0.282425042356037	29.3289394400401	85.6407572873089	12.1174969349714	0.123999866962242	0.388306905566051	0.112279325550658	1.46619130611891	0.104657865401072	0.146568905758575	0.130240678784293	0.231757468017614	9.2785092990745	38.4473896649326	0.50803565138926	5.2231321926009	0.271138283288376	43.1180261853561	0.316950295529378	18.8488011496862	0.0223255058756672	29.5466194335726
Spirochaetota	0.0651327433628318	0.0369791068046554	0.0171464550875313	0.0399392557107986	0.0425599551604207	0.0426144512160143	0.0300529394086506	0.0356783603671571	0.0191572292751936	0.0453676001765658	0.0315766829878647	0.0505980122851974	0.045227698066126	0.0358942500172568	0.000842195000799225	0.00540831195143335	0.0474068359236212	0.0314037170757712	0.00103551787478595	0.0429177281748754	0.0629235417035682	0.0165091659860682	0.010815684048463	0.00740671880089757	0.014496440166627	0.00481656304881031	0.00168785817016631	0.00378213366369113	0.00186434712055316	0.00164345105298524	0.0750619260890235	0.00130145632963286	0.00124029232736085	0.0005524198059073	0.00205461524649576	0.000761794483084354	0.000853950192449321	0.00105707686534426	0.00491434090141832	0.0261032914006926	0.0091967177936052	0.0360606355393497	0.000733354233929	0.00635696280900367	0.00205805781084391	0.0141219405767781	0.0832009681567204	0.000130941383434998	0.000756222450396008
Synergistota	0.0270037926675095	0.0129926591475816	0.00365416255963781	0.00869737373644898	0.0192408642494285	0.00792191721323342	0.00549044085350348	0.00974475040865082	0.0124337786161112	0.0121252745216647	0.0142095073445391	0.0102320424843399	0.0294369931378665	0.0155311658728515	0.000343753061550704	0.00260014997665065	0.00314692058593631	0.0218081368581744	0.000155327681217893	0.00402901121641688	0.0214286864462939	0.0071863428409944	0.000871061802560776	0.0030231505309786	0.0039204209255658	0.000648383487339849	0.000159902352963124	0	0	0.000784374366197499	0.567968574073611	0.0000723031294240477	0.000190814204209361	0	0	0.000241234919643379	0.000232895507031633	0.000190861100687159	0.00185178062951995	0.00354335265261789	0.00408743013049121	0.00218041052098393	0.0115503291843818	0.000829169062043957	0.000343009635140652	0.00729898052282914	0.0151274487557673	0	0.000168049433421335
Thermodesulfobacteriota	0.109329962073325	0.105840200286838	0.0456301837575285	0.09384008505116	0.149012128018672	0.042523394696322	0.0394926447357267	0.0672702124984283	0.0809577141004575	0.0742502765652503	0.0950260803666054	0.0665644961618597	0.104978945726762	0.0816824279238858	0.000807819694644155	0.0114406598972629	0.0418235897227664	0.0903341491191936	0.000465983043653679	0.0321445025309781	0.102560418367233	0.0424382678583048	0.00464566294699081	0.0187435332920673	0.0208785207431294	0.00250090773688228	0.00108378261452784	0.00192966003249548	0.000372869424110632	0.00171815337357547	0.122601145945405	0.000650728164816429	0.000667849714732764	0.000483367330168888	0.00214394634416949	0.000660221885339773	0.00040109781766559	0.000675354663969945	0.0101847934623597	0.0164169404307221	0.0183934355872104	0.0187850752577077	0.00275007837723375	0.0038694556228718	0.00240106744598456	0.0115038279979372	0.0378186218894183	0	0.000420123583553338
Verrucomicrobiota	1.18402022756005	0.0260852618270677	0.00552809207740078	0.0170514300885644	0.0258287688565698	1.12045047481422	0.17550146026462	0.0427511630831133	0.0116969621055269	0.962937531675577	7.26372253568658	0.537800650577998	4.53895040548971	2.21785048664319	0.000618755510791268	0.0741562773340766	0.0188815235156179	0.0252005137027793	0.000543646884262626	0.0239405014308829	0.0247730479147907	0.00990549959164092	0.027293269813571	0.00181389031858716	13.3234137566659	0.0441827033515868	0.00111931647074187	0.00239277844029439	0.000596591078577011	0.00209166497652666	0.0250206420296745	0.00260291265926572	38.2521418894423	0.0000690524757384127	0.0631570860553263	0.000418986965696394	0.00034934326054745	0.000367040578244536	0.00341867193142144	0.00883167294320842	0.00919671779360521	27.7675279847304	0.016133793146438	0.00248750718613187	0.000514514452710977	0.00840969495021619	0.0529460706451857	0.000196412075152498	0.000504148300264005
[truncated: 12 more columns]

## Sheet: S5 table
Group	CTRL	CTRL	CTRL	CTRL	CTRL	CTRL	CTRL	CTRL	CTRL	CTRL	CTRL	CTRL	CTRL	CTRL	d-7	d-7	d-7	d-7	d-7	d-7	d-7	d-7	d-7	d-7	d-7	d-7	d-7	d-7	d-7	d-7	d-7	d+7	d+7	d+7	d+7	d+7	d+7	d+7	d+7	d+7	d+7	d+7	d+7	d+7	d+7	d+7	d+7	d+28	d+28
Sample	CTRL1	CTRL10	CTRL11	CTRL12	CTRL13	CTRL14	CTRL2	CTRL3	CTRL4	CTRL5	CTRL6	CTRL7	CTRL8	CTRL9	P2 d-7	P3 d-7	P4 d-7	P5 d-7	P6 d-7	P7 d-7	P8 d-7	P9 d-7	P10 d-7	P11 d-7	P12 d-7	P13 d-7	P14 d-7	P15 d-7	P16 d-7	P17 d-7	P18 d-7	P1 d+7	P3 d+7	P4 d+7	P5 d+7	P6 d+7	P7 d+7	P8 d+7	P9 d+7	P10 d+7	P11 d+7	P12 d+7	P13 d+7	P15 d+7	P16 d+7	P17 d+7	P18 d+7	P1 d+28	P3 d+28
Acetobacteraceae	0.0353982300884955	0.0232868429337424	0.0097444334923675	0.0250621690563464	0.0226916714245978	0.0151153822689281	0.00857279361336508	0.0180749402741104	0.0111443497225886	0.0273840469534226	0.0233864808378873	0.0184401644772719	0.0279748908296943	0.0210533581831987	0.000309377755395634	0.00249614397758462	0.0181709285446	0.0199665608568175	0.000181215628087542	0.00843756696771361	0.0266310265083999	0.00640944091223825	0.00123400422029443	0.00680208869470185	0.00455862898321604	0.000926262124771213	0.00014213542485611	0.000385932006499095	0.000671164963399137	0.00119523712944381	0.027522706232642	0.000144606258848095	0.000381628408418723	0.00027620990295365	0.000803979879063561	0.0000634828735903629	0.000103509114236282	0.0000587264925191256	0.00235033695285224	0.00708670530523579	0.0214590081850788	0.002515858293443	0.008066896573219	0.00221111749878389	0.000686019270281302	0.00476020468880162	0.068073519400953	0	0
Acidaminococcaceae	0.020834386852086	1.26588477510207	0.00580918150506522	1.59837130232872	0.244275320036223	0.0166633431036979	0.0195536753203721	0.0322205457060229	0.00847338987172025	0.0166211628274505	1.11317675245657	0.0155167237674605	0.307821272613849	0.0417615793470007	0.000635943163868804	0.00509629395423528	0.0154300622278167	0.0498194770893407	0.000996685954481482	0.012612556851392	0.0205616297692762	0.00378739690268624	0.00123400422029443	1.14925067435151	0.004832146722209	0.000370504849908486	0.391369892341299	0.00077186401299819	0.0000745738848221264	0.00175550453387059	0.0175144494207721	0.364841591073745	0.000190814204209361	0.0000690524757384127	0	0.00093954652913737	0.000892766110287926	0.000748762779618853	0.00135322430618765	0.00258183987251053	0.0040874301304912	0.00419309715573833	0.00678352666384325	0.00331667624817583	0.000343009635140651	0.00444285770954818	0	0.0000654706917174992	0.00033609886684267
Acidobacteriaceae	0.01173198482933	0.00979446612663846	0.00178023304187483	0.00514976076500268	0.0112935507550993	0.00446176946492457	0.0046235291397924	0.00974475040865083	0.00386828668056794	0.00626699582018627	0.0077954936126291	0.00629664152882456	0.0132563942607611	0.00897356250431421	0.000103125918465211	0.000312017997198078	0.00944076175780893	0.00726937895272481	0.0000258879468696488	0.00417498988367836	0.00829897105145485	0.00534120076019854	0.000217765450640194	0.00113368144911698	0.00227931449160802	0.000277878637431364	0.0000888346405350688	0.000617491210398552	0.0000745738848221264	0.000149404641180476	0.00250206420296745	0	0	0.000138104951476825	0.000267993293021187	0.0000507862988722904	0	0.0000440448693893442	0.00142444663809227	0.00183399659909368	0.00715300272835961	0.000670895544918132	0.0003666771169645	0	0.000171504817570326	0.00119005117220041	0.00756372437788367	0	0
Actinomycetaceae	0.0457142857142857	0.0379785421237001	0.0566863679123301	0.0259776820812357	0.110112119862219	0.0283185776243172	0.0171455872267302	0.0336351062492141	0.109048843566487	0.0389643653168103	0.0360171540330332	0.027435366661307	0.163170617592015	0.154736430362854	0.00383284663629035	0.00665638394022567	0.407475459095108	0.0879110228016186	0.0694185295309635	0.0126709483182966	0.0919080077638732	0.531692257492491	0.252390157291985	0.0442891552788364	0.0857933974641258	0.188494342390942	0.000906113333457702	3.18463373122923	0.453409219718528	0.951147296915205	6.65549077989341	0.0660127571641556	0.00419791249260595	0.172424031918816	0.00669983232552968	0.0117443316142171	0.0013973730421898	0.0831860766533416	0.423345540841021	0.0923764500592043	10.7223510898111	1.43370377949005	0.035201003228592	0.364834387299341	0.0767484058627206	0.153675274703479	1.69427426064594	0.0000654706917174992	0.111752873225188
Aerococcaceae	0.00333754740834387	0.00249858829761185	0.00140544713832223	0.00217434343411224	0.00962043212471426	0.00346014774830885	0.00279338218862458	0.00204325411794292	0.00488140938262145	0.00231606367267753	0.00177618841806739	0.00258612062791009	0.00282673112913287	0.00310623317457031	0.0287893189048715	0.0023921379785186	0.00538021906627821	0.00339237684460491	0.0326964768963665	0.0102768981752083	0.00594553149954974	0.0461285520198964	0.114326861586102	0.00075578763274465	0.0169580998175636	0.0125045386844114	0.000177669281070138	4.81288086664891	0.241395665169223	0.000149404641180476	0.0175144494207721	0.0171358416734993	0.000190814204209361	0.0187132209251098	0.00125063536743221	0.0331507565888875	0.03479200102267	0.036880237302011	0.0155976906871103	0.137211434879767	0.00919671779360522	1.00667876514966	0.0245673668366216	0.280535532658206	0.0013720385405626	0.00126938791701377	0.022691173133651	0.000196412075152497	0.026803884630703
Aeromonadaceae	0.0213400758533502	0.0162907957004293	0.00683984273983488	0.0137326953733405	0.0304298450901288	0.0114731214812346	0.00568308790099483	0.0154029925814158	0.00893390019083547	0.0156674895504657	0.0142095073445391	0.0125932830576491	0.0199820648783531	0.014265663468397	0.00311096520703388	0.00270415597571668	0.00812108538306144	0.0197727107514115	0.000440095096784031	0.00735732482997864	0.0222957431233115	0.00475852431363142	0.00341165872669638	0.0114879720177187	0.00592621767818085	0.000370504849908485	0.00172339202638034	0.000463118407798914	0.00223721654466379	0.00892692731053344	0.0175144494207722	0.000216909388272143	0.000477035510523404	0.000276209902953651	0.00303725732090678	0.000368200666824104	0.000375220539106519	0.000557901678931694	0.00085466798285536	0.0185002181209547	0.0163497205219648	0.00436082104196787	0.00165004702634025	0.00138194843673993	0.00334434394262135	0.00325280653734777	0.022691173133651	0.000130941383434998	0.00117634603394935
Akkermansiaceae	1.1680404551201	0.0147916427218621	0.00252980484898002	0.0102995215300054	0.0132803791286817	1.11516919667206	0.17058896055359	0.0311203319502075	0.00644714446761323	0.953809516024436	7.25316408231251	0.532853289376779	4.52549906425453	2.2064609650031	0.000481254286170986	0.0733242293415484	0.0136028180166279	0.0140541326419346	0.000440095096784031	0.0211085152860102	0.0122626587178214	0.00388450964378075	0.0262044425603701	0.00128483897566591	13.3204962341166	0.0439974509266326	0.00104824875831381	0.00177528722989584	0.000298295539288505	0.00156874873239499	0.00750619260890234	0.00245830640041762	38.2494704905834	0.0000690524757384127	0.061281133004178	0.000342807517387959	0.000284650064149774	0.000264269216336066	0.000997112646664586	0.00568004771952316	0.00715300272835961	27.7636703353471	0.0152171003540267	0.00165833812408792	0.000257257226355489	0.0069816335435757	0.0529460706451857	0.000196412075152498	0.00033609886684267
Alcaligenaceae	0.030543615676359	0.0338808573156167	0.0118994524377949	0.0178525039853426	0.0225871015101987	0.0183934169778523	0.0104029405645329	0.0179177668804225	0.0106838394034733	0.0202996168958207	0.0206235210764491	0.0177655243134693	0.0355778228321896	0.0283012355905294	0.000773444388489084	0.00228813197945257	0.0118770873727274	0.0267513145460273	0.000310655362435786	0.0085251541680705	0.0318333665705059	0.0113621907080587	0.0102349761800891	0.00536609219248702	0.00510566446120197	0.000741009699816971	0.000444173202675344	0.00177528722989584	0.00186434712055316	0.00160609989269012	0.0575474766682513	0.000578425035392381	0.000858663918942125	0.000552419805907301	0.00223327744184322	0.000165055471334944	0.000232895507031633	0.000176179477557377	0.00249278161666147	0.0402767020111642	0.0480273040332716	0.00469626881442694	0.002933416935716	0.00414584531021978	0.00111478131420712	0.0049982149232417	0.476514635806671	0.000130941383434998	0.00126037075066001
Alicyclobacillaceae	0.0167888748419722	0.0104940708499698	0.00262350132486817	0.00869737373644898	0.0126529596422872	0.00664712593754069	0.00510514675852078	0.00770149629070791	0.00469720525497535	0.00994544988855646	0.0108544847770785	0.0113564427573443	0.0143286026200873	0.0125399783714135	0.00042969132693838	0.00135207798785834	0.00771503111390837	0.0107586808500327	0.00069897456548052	0.0038246410822508	0.0125103891969693	0.00786613202865603	0.000725884835467314	0.00136041773894037	0.00392042092556579	0.000833635912294092	0.000248736993498192	0.00115779601949729	0.000298295539288506	0.000261458122065833	0.027522706232642	0.00057842503539238	0	0.000690524757384126	0.000803979879063561	0.000825277356674716	0.000815134274610716	0.000455130317023224	0.00292011560808915	0.00231475298914737	0.0163497205219648	0.00570261213180413	0.00018333855848225	0.0019347278114359	0.000171504817570326	0.00222142885477409	0.0983284169124876	0	0.000672197733685341
Atopobiaceae	0.0434892541087231	0.0378785985917956	0.00890116520937414	0.0185391387540097	0.0557357643747032	0.017482851780929	0.0133889698006488	0.0213755815415566	0.013999513701103	0.026566612716007	0.0365105397047186	0.0234999657057917	0.0597512476606363	0.0562573341616622	0.000103125918465211	0.00426424596170707	0.0138058451512045	0.0345053187622671	0.0000776638406089464	0.00557638508938858	0.0356731889972985	0.0267060038009927	0.00108882725320097	0.00786019138054437	0.00474097414254468	0.00342716986165349	0.00149242196098916	0.000849050414298009	0.000149147769644253	0.0315617304493755	1.20099081742438	0.00115685007078477	0.000763256816837446	0.00476462082595047	0.000267993293021187	0.0000380897241542178	0.0000517545571181406	0.00544688218114891	0.0179480276399626	0.00516367974502105	2.67317930534125	0.0015095149760658	0.0003666771169645	0.0702029805863883	0.00720320233795367	0.00142806140664049	0.597534225852809	0	0.000504148300264005
Azospirillaceae	0.0153729456384324	0.0127927720837727	0.00346676960786151	0.0105283997862277	0.0124438198134891	0.00655606941784836	0.00443088209230105	0.00612976235382875	0.00663134859525932	0.0100816889281257	0.0112491933144268	0.00663396161072588	0.0165704928259513	0.014265663468397	0.000103125918465211	0.00228813197945257	0.00365448842237765	0.0143449078000436	0.00011649576091342	0.00099265493737807	0.0194468426131106	0.00534120076019854	0.000871061802560777	0.00340104434735093	0.00209696933227938	0.000463131062385607	0.000195436209177151	0.000463118407798914	0.000522017193754885	0.000672320885312142	0.0150123852178047	0.0000723031294240477	0.000190814204209361	0.000414314854430476	0.000178662195347458	0.0000761794483084353	0.0000776318356772111	0.0000734081156489071	0.00113955731047381	0.0022079182358021	0.0061311451957368	0.0010063433173772	0.001466708467858	0.000276389687347986	0.000257257226355488	0.00214209210996073	0.00756372437788367	0	0.0000840247167106676
Bacillaceae	0.12692793931732	0.119932238285369	0.0575296361953234	0.109976002114835	0.12454276804929	0.133762027428045	0.099887494124265	0.117880045265938	0.0664976900802394	0.139508776518929	0.0809152501564032	0.14853327606388	0.102737055520898	0.0814523365776214	0.0308690249272532	0.0228813197945258	0.299465023500391	0.0984758535462453	0.0486822840883747	0.275870485390747	0.142321160270472	0.0756508253126301	0.0222846644488465	0.0317430805752753	0.0725733734127994	0.020655645382398	0.00509910836671295	0.0497852288383834	0.0209552616350175	0.0181900150637229	0.322766282182801	0.0422250275836439	0.00257599175682638	0.0397051735495873	0.0669089921576228	0.0412511712590177	0.0341709463372523	0.0440595510124742	0.0506390779841801	0.0620175743169253	0.417939730842725	0.232968477972822	0.144287445525531	0.0536195993455092	0.0144921570846925	0.0828275615851482	2.94985250737463	0.000654706917174992	0.0251233902964896
Bacteroidaceae	20.7134260429836	20.7014037069056	18.8526679134544	39.3884601871995	10.4216468088399	22.8077459960172	5.12373719860369	9.64777442474538	44.2256611086141	22.9575043187776	21.1353593722555	28.689860045898	14.351021522146	7.55286348680426	0.0154860754228592	2.20898341416333	0.0357327756854704	0.0154110833797766	0.0119602314537778	1.97126672696559	0.044839216725771	0.00650655365333277	0.0168405281828417	32.0723772468622	27.5766054807485	41.3678853806196	61.8249122535838	0.00200684643379529	0.0011186082723319	0.0798567807109643	13.0532689468812	6.71508084212901	1.82666437689622	0.00290020398101333	0.00446655488368644	0.00938276871665563	0.0116318367123021	0.0101303199595492	0.00541289722475061	0.0359677002929053	0.198240361328823	2.52608945050301	0.262724154305064	0.019900057489055	0.00240106744598456	0.013645920107898	0.741244989032599	93.0828904786627	0.00184854376763469
Barnesiellaceae	0.121061946902655	0.095745903564486	0.131549852146961	0.19843744814477	0.0427690949892188	0.122562075505887	0.0196499988441177	0.0826732050798442	0.0326962326571813	0.0683919978637719	0.0643374915877743	0.0276602467159079	0.26366578290705	0.108027887071167	0.00242345908393247	0.00176810198412244	0.000609081403729608	0.000872325474326977	0.00182510025431024	0.0216340384881515	0.000990921916591625	0.000291338223283557	0	0.00015115752654893	0.0153169933836059	0.0431638150143385	0.0126500528121938	0.000308745605199276	0	0.00380981835010214	0	0.00101224381193667	0.00219436334840766	0.0000690524757384127	0	0.00159976841447714	0.00151382079570561	0.00151220718236749	0.000142444663809227	0.00245719932694105	0	0.00184496274852486	0.0003666771169645	0.0019347278114359	0	0.000158673489626721	0	0.0195102661318148	0.000420123583553338
Bartonellaceae	0.0128445006321113	0.00449745893570133	0.00318568018019707	0.00846849548022663	0.00972500203911333	0.0050081085830786	0.00558676437724915	0.0100590971960267	0.0151047384669796	0.0069481910180326	0.0034536997017977	0.00832056202023246	0.00282673112913288	0.00391155288649593	0.0449629004508322	0.00135207798785834	0.0143134129876458	0.0076570791635368	0.0377446265359481	0.138738125365311	0.00619326197869765	0.00281626949174105	0.000508119384827119	0.00287199300442967	0.0021881419119437	0.0000926262124771213	0.0353206530767433	0.00717833532088317	0.00514559805272672	0.129496472743178	0.0425350914504466	0.000289212517696191	0.000954071021046807	0.00476462082595047	0.00187595305114831	0.0312335738064585	0.0390358747063575	0.0475390956942323	0.00220789228904301	0.104965145161722	0.0194152931198332	0.00536716435934507	0	0.0077389112457436	0.00282982948991038	0.000952040937760324	0.0907646925346041	0.000458294842022494	0.00159646961750268
Bifidobacteriaceae	7.08672566371682	1.36962616121891	31.5860189866539	1.33596238156981	9.93801095474424	12.9859344994031	1.23477125089581	0.134068904815793	5.59658190820739	2.4261448166495	5.60387445900262	4.30004396405068	9.53456409856519	4.85964427877867	0.00670318470023873	0.0300577337300815	7.194774081556	0.0520487533015096	0.00152738886530928	0.0222179531571974	0.309539233695309	0.02320994512159	0.0161872318309211	0.380916966903303	0.0156816837022632	0.039644018940208	2.15841526108057	0.0108832825832745	0.0045490069741497	0.0402271996378432	3.34525983936748	0.00325364082408215	0.000190814204209361	0.00372883368987428	0.0569039092181653	0.000977636253291587	0.00104802978164235	0.00176179477557377	0.00498556323332294	0.00897411928100211	0.705081697509734	0.0196236946888554	0.0302508621495713	0.0168597709282271	0.00137203854056261	0.00928239914316316	0.718553815898948	0.000392824150304995	0.00184854376763469
Burkholderiaceae	0.0967888748419723	0.0939469199902055	0.0365416255963781	0.0542441467246949	0.0877341581808183	0.0437981859720147	0.0335205862634949	0.058468502451905	0.0380381523589181	0.0562667233421072	0.0777575818576168	0.0493611719848926	0.097960854647536	0.0853638894641172	0.00261252326778535	0.00800846192808401	0.0291343938117329	0.0585427318326104	0.00376669626953391	0.0170211126026887	0.0801408100043477	0.0501101744047717	0.0301968091554403	0.0159471190509121	0.024434251350038	0.00342716986165349	0.00168785817016631	0.148197890495653	0.0166299763153342	0.0124005852179795	0.355293116821378	0.00780873797779716	0.0039116911862919	0.0037978861656127	0.0176875573393983	0.000926849954419298	0.00214781412040284	0.00208479048442896	0.0162386916742519	0.0874264398208738	0.26261738588406	0.0558520541144347	0.015400438912509	0.0328903727944103	0.0122625944562783	0.0177714308381927	2.080024203918	0.00530312602911743	0.00798234808751342
Campylobacteraceae	0.0232616940581542	0.0158910215728114	0.0137733819555579	0.112608102061392	0.0304298450901288	0.0146600996704665	0.0123294110394464	0.0100590971960267	0.0801287955260501	0.0177110751440047	0.015294955822247	0.0266482864702039	0.00935745477230193	0.0200179471250086	0.00235470847162233	0.00145608398692436	0.0345146128780112	0.0942111512273134	0.0028606181290962	0.0138387776563884	0.0112717368012297	0.00407873512596979	0.0761453192405212	0.00468588332301683	0.00483214672220901	0.00175989803706531	0.000550774771317427	0.00416806567019022	0.00298295539288505	0.000859076686787737	0.195161007831461	0.0016629719767531	0.0000954071021046807	0.00138104951476825	0.00652117013018221	0.0026408875413591	0.0014361889600284	0.00211415373068853	0.00292011560808915	0.0215093970068463	0.0602895944247453	0.007547574880329	0.00128336990937575	0.0058041834343077	0.0030013343074807	0.00698163354357571	0.196656833824975	0.000196412075152497	0.00100829660052801
Carnobacteriaceae	0.0036409608091024	0.00669621663759976	0.00524700264973633	0.00881181286456014	0.0224825315957996	0.0106536128040036	0.00838014656587373	0.00581541556645293	0.00442089906350621	0.0104904060468335	0.00453914817950555	0.00629664152882457	0.00477620087336244	0.00885851683118198	0.012942302767384	0.00228813197945257	0.0312661787247866	0.00533087789866486	0.00994097159794518	0.0153861515293601	0.0149876939884483	0.0763306145002919	0.0974137449197135	0.00513935590266363	0.00401159350523011	0.0326970530044238	0.00728444052387564	0.0178300587002582	0.183153461123142	0.0815002317639496	0.252708484499713	0.0182926917442841	0.0173640925830519	0.0196799555854476	0.0276033091811822	0.00970018308460743	0.00659870603256293	0.0159148794726831	0.0207969209161471	0.0428051245070021	0.0163497205219648	0.0815138087075533	0.0496847493486899	0.00663335249635165	0.104617938717899	0.0130112261493911	0.166401936313441	0.0000654706917174992	0.028820477831759
Caulobacteraceae	0.0236662452591656	0.017490118083283	0.00571548502917709	0.014076012757674	0.0172540358758462	0.0119284040796963	0.0061647055197232	0.0103734439834025	0.00893390019083547	0.0138963820360652	0.0144068616132133	0.0106818025935417	0.0264153150343107	0.018752444720554	0.000257814796163028	0.00197611398225449	0.00436508339339553	0.0228743124379074	0.000129439734348244	0.00140139520571022	0.026259430789678	0.00786613202865603	0.00050811938482712	0.00393009569027218	0.00309986770858691	0.000648383487339849	0.000266503921605207	0.000154372802599638	0.000596591078577012	0.000821725526492618	0.0125103210148373	0.000144606258848095	0.000667849714732765	0.0000690524757384127	0.0012506353674322	0.0000634828735903629	0.000815134274610716	0.000117452985038251	0.00192300296142456	0.00238597615804421	0.0173715780545876	0.0015095149760658	0.0141170690031332	0.000276389687347986	0.00102902890542195	0.00206275536514737	0.105892141290371	0	0.000168049433421335
Clostridiaceae	0.333957016434893	0.324916422221445	0.198168046503435	0.344461775614624	0.336505984536201	0.449819207280151	0.453202179223401	0.294542939771155	0.260280432363928	0.426973150010082	0.462105020100532	0.461903632150202	1.04861977542108	0.262074043395228	0.00515629592326057	0.210612148108703	0.742876285415546	1.86571033947999	0.00555296460353969	0.627328724689489	0.726965091059531	0.0303962879625844	0.0704108290403294	0.38137043948295	3.12357257929963	0.12967669746797	0.0244117592190369	0.00478555688058877	0.0455646436263192	0.00892692731053343	1.40115595366177	0.00433818776544286	0.00686931135153701	0.00310736140822857	0.0152756177022076	0.00502784358835674	0.00575769447939315	0.00557901678931695	0.00947257014331358	0.261727339903671	0.020437150652456	0.831910475698486	0.0143004075616155	0.0176889399902711	0.081121778710764	0.479431948907136	0.121019590046139	0.000327353458587496	0.00226866735118803
Comamonadaceae	0.0619974715549936	0.0708599641202721	0.0249232625862476	0.0318140776149055	0.0470564614795806	0.030139708018164	0.0186867636066609	0.0314346787375833	0.0206308622963623	0.0343322379714552	0.0413457192872353	0.0275478066886075	0.0686213349968809	0.0554520144497365	0.000928133266186901	0.00488828195610322	0.0163436843334112	0.0518549031961036	0.000595422778001923	0.00610190829152991	0.0554916273291309	0.0173831806559189	0.0117593343345705	0.0114123932544442	0.00948194828508937	0.0012967669746797	0.000621842483745482	0.0016209144272962	0.00186434712055316	0.0072834762575482	0.125103210148372	0.000795334423664524	0.000667849714732764	0.000414314854430476	0.00178662195347458	0.000368200666824104	0.000504606931901871	0.000425767070763661	0.00591145354808291	0.0535420172182011	0.546693779953199	0.0065412315629518	1.28630332631147	0.00304028656082785	0.00248681985476972	0.00610892935062875	2.30693593525452	0.000523765533739994	0.00126037075066001
Coprobacillaceae	0.150998735777497	0.111636925137297	0.3628864511148	0.159757022843194	0.102373946196688	0.198503212929297	0.213356605096671	0.188293725638124	0.141929280351314	0.152860202396717	0.232976714169839	0.123346709948581	0.182762788521522	0.0792664687881089	0.000343753061550704	5.59209055178302	0.411129947517485	11.0419927790836	0.000906078140437711	3.84207093512183	7.47501947780893	0.0082545829930341	0.361490648062722	6.38761475690468	4.53838867053056	5.16428185044942	0.342439772334583	0.00146654162469656	20.3555384532779	0.00384716951039726	0.367803437836215	0.500988383779227	0.130421508577099	0.000138104951476825	0.00669983232552967	0.000304717793233741	0.00194079589193028	0.0187484327367309	0.000569778655236907	21.2824977965332	0.0030655725978684	21.9293949528528	0.0223673041348346	0.0149250431167913	6.23883074875573	0.473005672577254	0.121019590046139	0.000261882766869997	0.000504148300264006
Coriobacteriaceae	0.827812895069532	2.49159225037854	0.794265026103838	0.305552472056826	2.65607582573633	0.024221034238162	1.03981243883456	0.658084999371306	0.843286496363811	0.655173541288604	1.49456387666937	1.1527351598841	1.46444167186526	1.82600492395481	0.000343753061550704	0.0047842759570372	0.0076135175466201	0.0161864838014006	0.000582478804567099	0.00408740268332147	0.0242775869564948	0.00640944091223825	0.0011614157367477	0.00642419487832952	0.011943607936026	0.00796585427303243	0.951632203267871	0.000540304809098733	0.0000745738848221264	0.00171815337357547	0.698075912627918	0.000289212517696191	0.000572442612628084	0.0000690524757384127	0.000535986586042374	0.000279324643797596	0.000284650064149773	0.000278950839465848	0.00121077964237843	0.00170935605352421	0.0173715780545876	0.0169401125091829	0.00568349531294975	0.00221111749878389	0.000257257226355489	0.00134872466182712	0.0529460706451857	0	0.000420123583553338
Corynebacteriaceae	0.0479393173198482	0.0334810831879988	0.0110561841548016	0.0217434343411224	0.0394228577284487	0.0233104690412386	0.0165676460842561	0.03017729158808	0.0206308622963623	0.0291551544678231	0.030688588778831	0.0282224468524101	0.0555598877105428	0.0477439543498769	0.00115157275619486	0.00624035994396156	0.0239572018800313	0.036928445079842	0.00282178620879173	0.0132840587207948	0.0455824081632147	0.0219474794873613	0.00399236659507023	0.0080113489070933	0.0121259530953547	0.00240828152440515	0.000586308627531455	0.0130445018196694	0.00454900697414971	0.00896427847082855	0.207671328846298	0.00231370014156953	0.000858663918942126	0.00331451883544381	0.00839712318133052	0.00099033282800966	0.00183728677769399	0.00668013852405055	0.00662367686712904	0.00854678026762107	0.242180235231604	0.0144242542157399	0.0188838715236717	0.00608057312165569	0.00274407708112521	0.00388750049585466	0.506769533318206	0.000458294842022493	0.00168049433421335
Deinococcaceae	0.0184070796460177	0.0125928850199637	0.00252980484898002	0.00812517809589312	0.0158946269886583	0.00801297373292577	0.00510514675852078	0.009430403621275	0.00755236923348978	0.00967297180941794	0.011446547583101	0.00595932144692325	0.0196896444167186	0.0162214399116449	0.000171876530775352	0.00208011998132052	0.00619232760458436	0.0166711090649155	0.000142383707783069	0.00271520321106355	0.0187036511756669	0.00990549959164092	0.00050811938482712	0.00408125321682111	0.00300869512892259	0.000277878637431364	0.000177669281070138	0.000385932006499095	0.000372869424110632	0.000522916244131666	0.0150123852178047	0.000144606258848095	0.0000954071021046807	0.000138104951476825	0.000357324390694916	0.000177752046053016	0.000155263671354422	0.00020554272381694	0.00299133793999376	0.00226133561247474	0.00817486026098241	0.00134179108983627	0.0011000313508935	0.000552779374695972	0.000171504817570326	0.00222142885477409	0.0832009681567203	0	0.000252074150132003
Dermabacteraceae	0.00616940581542351	0.00529700719093712	0.00131175066243409	0.00205990430600107	0.0052284957199534	0.00327803470892417	0.00183014695116783	0.0047152018106375	0.00368408255292184	0.00272478079138533	0.00631533659757294	0.00314832076441228	0.00731051154086088	0.00540714663721497	0.0000687506123101408	0.00176810198412244	0.00294389345135977	0.00707552884731881	0.000168271654652718	0.00119702507154414	0.00706031865571533	0.0015538038575123	0.000290353934186926	0.00181389031858716	0.00191462417295074	0.000648383487339849	0.0000533007843210414	0.00208403283509511	0.000745738848221265	0.00186755801475595	0.0525433482623164	0.0000723031294240477	0	0.000138104951476825	0.000357324390694916	0.0000253931494361452	0.0000388159178386055	0.000117452985038251	0.000569778655236907	0.000836872234537894	0.0408743013049121	0.0020126866347544	0.00165004702634025	0	0.000514514452710977	0.00245943908921417	0.0529460706451856	0	0.0000840247167106676
Desulfitobacteriaceae	0.0213400758533502	0.0284839065927751	0.00534069912562449	0.0137326953733405	0.018508874848635	0.0203056038913914	0.00905441123209346	0.0216899283289325	0.00727606304202064	0.016348684748312	0.0214129381511457	0.0183277244499715	0.0267077354959451	0.0462483605991579	0.0000515629592326056	0.00322418597104681	0.0258859596585084	0.0160895587486976	0.0000517758937392977	0.0189188352770879	0.0204377645297023	0.00223359304517394	0.00050811938482712	0.00574398600885934	0.0165022369192421	0.00305666501174501	0.000390872418354303	0.000077186401299819	0.000223721654466379	0.000224106961770714	0.0175144494207722	0.0000723031294240477	0.000381628408418723	0.000138104951476825	0.00107197317208475	0.0000380897241542178	0.0000905704749567462	0.000117452985038251	0.00121077964237843	0.00142446337793684	0.0020437150652456	0.0134179108983627	0.00018333855848225	0.00165833812408791	0.00128628613177744	0.0105517870601769	0.00756372437788367	0	0.0000840247167106676
Desulfovibrionaceae	0.0520859671302149	0.0599661191426844	0.0266097991522343	0.0527564380592497	0.0715258214489626	0.0147511561901588	0.0173382342742215	0.0322205457060229	0.055813850676766	0.0378744530002561	0.0539763924823812	0.034856408463136	0.0490291640673737	0.0406111226156784	0.000412503673860845	0.00312017997198078	0.0129937366128983	0.0347960939203761	0.000103551787478595	0.00855434990152279	0.0401323376219608	0.0187427590312422	0.00181471208866828	0.00725556127434864	0.00747615153247431	0.000277878637431364	0.000817278692922633	0.000540304809098733	0.000223721654466379	0.000709672045607261	0.0625516050741862	0.000216909388272143	0.000286221306314042	0.0000690524757384127	0.000178662195347458	0.000304717793233741	0.000194079589193028	0.000176179477557377	0.0037035612590399	0.00642789099294	0.0061311451957368	0.0055348882455746	0.0011000313508935	0.000829169062043958	0.000686019270281302	0.00436352096473481	0.0151274487557673	0	0.0000840247167106676
Eggerthellaceae	0.274083438685209	0.258653860568779	0.457707284713607	0.273509516185698	1.22127203026672	0.6643483676753	0.109423522975087	0.0804727775682132	0.579782491766076	0.103814148151781	0.447796835621656	0.212286771543228	0.446233624454149	1.66160465704885	0.000309377755395634	0.0173690018440264	0.133693368118649	0.38576170975793	0.000440095096784031	0.00826239256699983	0.0572257406831664	0.0244724107558187	0.00275836237477579	0.429892005505157	1.55923345741921	0.0342716986165349	0.00772861372655098	0.00115779601949728	0.000372869424110632	0.00171815337357547	1.01333600220182	0.599103730407659	0.0964565802278321	0.000759577233122539	0.00107197317208475	0.000406290390978322	0.000323465981988379	0.000440448693893443	0.00947257014331357	0.0110573969712347	0.0122622903914736	6.17257446101929	0.00385010972812725	0.00221111749878389	0.000171504817570326	0.00364949026141457	0.0756372437788367	0.0000654706917174992	0.000756222450396009
Enterobacteriaceae	0.128445006321113	0.539095411092732	0.377128315449799	0.364145305649746	0.208616979226141	0.0559087030910956	0.0834161715637547	0.123538287438702	0.125535112990812	0.0877379414826076	0.842505372969966	7.1762598623959	0.893052089831563	0.362278824693403	54.9985304556621	0.212276244093759	5.65694505070601	11.2390414112289	0.0553354864338745	1.98040499153616	1.62548353892898	0.0809920260728288	6.20820264381773	1.0628641479288	0.0250724594076882	0.0173211017332217	12.9722738203426	0.055882954541069	26.6705295939006	78.7534647870074	2.40698576325469	0.0861130271440408	0.147594786955941	0.0626996479704787	1.28895840833423	0.0527415713788734	0.0497102521119741	0.0576987789000411	0.0732877795298471	7.25956393614839	0.130797764175718	0.049981718096401	0.310025502393485	0.101987794631407	39.6286749194786	0.0512515371494308	1.21019590046139	0.00504124326224743	28.6737706763822
Enterococcaceae	0.0612895069532238	0.0654630133974304	0.113841218204101	0.0676335247137019	0.217296282121263	0.154067631319437	0.0421897034006056	0.0491952722243179	0.302831585850176	0.0677108026659255	0.108742202039459	0.124808430303487	0.0494190580162197	0.0531511009870919	36.7926636221603	7.78786520406498	0.179475986965658	0.128716469989581	92.5134128688726	19.4345779085227	0.367632031055493	89.9482486202706	36.9481188331546	0.151233105312204	1.58868220065079	0.145237901164126	0.0559835904652004	81.9838448862078	29.8053174162834	0.0267060796110101	0.62801811494483	84.0779832632716	0.909420497261816	92.8422965748591	0.0848645427900423	92.5096049587742	93.9893292454132	89.8145652272216	92.5943731508902	21.7075220569251	0.875731905457742	1.20828287639756	0.931909892765278	84.0470636359616	2.40389727547447	0.0639454163195684	4.22055820285909	1.45560988895516	65.0791596856131
Erwiniaceae	0.0190139064475348	0.0151914168494801	0.00505960969796004	0.0129316214765623	0.0127575295566863	0.0113820649615423	0.00828382304212805	0.0180749402741104	0.00782867542495891	0.0138963820360652	0.0123346417921346	0.0131554831941513	0.0165704928259513	0.0128851153908101	0.0348909357473965	0.00166409598505642	0.0180694149773117	0.0116310063243597	0.000427151123349206	0.00762008643104931	0.0216764169254418	0.00456429883144239	0.00522637081536466	0.00309872929425307	0.00629090799683814	0.000741009699816971	0.0045127997391815	0.000617491210398552	0.00879971840901092	0.0178165034607718	0.0200165136237396	0.000144606258848095	0.0000954071021046807	0.000483367330168889	0.00196528414882204	0.000228538344925306	0.000258772785590704	0.000352358955114754	0.0015668913019015	0.0194261193166137	0.0122622903914736	0.00922481374262434	0.0040334482866095	0.00110555874939194	0.00908975533122726	0.0038081637510413	0.0529460706451857	0	0.00445330998566538
Erysipelotrichaceae	0.125410872313527	0.145517782452914	0.04656714851641	0.263896629424359	0.167521002867307	0.62501195116821	0.270572778201601	0.317333081855903	0.0995623309927129	0.230788933030338	0.127589534697841	0.339344002392724	0.120769650655022	0.108488069763696	0.00132344928697021	0.0425384536180046	0.156939975027662	0.167777266228889	0.0011649576091342	0.0991779065374502	0.20586402817191	0.0110708524847751	0.00718625987112641	0.0537365006881446	0.107310126264906	0.0341790724040578	0.232267051142991	0.00108060961819747	0.00253551208395229	0.00519181128102154	0.0550454124652838	0.000867637553088572	0.00104947812315149	0.000345262378692063	0.0012506353674322	0.00119347802349882	0.00175965494201678	0.00120389309664208	0.00156689130190149	0.0284536559742884	0.0061311451957368	0.0870486969531279	0.0251173825120682	0.00304028656082784	0.0397033652675303	0.0468086794398826	0.00756372437788367	0.0000654706917174992	0.00033609886684267
Erythrobacteraceae	0.0180025284450063	0.0138921509347219	0.00515330617384819	0.0135038171171181	0.0128620994710854	0.00874142589046447	0.0042382350448097	0.00895888344021126	0.00681555272290541	0.0100816889281257	0.0105584533740673	0.00719616174722808	0.0204694323144105	0.0169117139504383	0.0000515629592326056	0.000936053991594234	0.00355297485508938	0.0100802054811117	0.000129439734348244	0.00280279041142044	0.0172172683007795	0.0138871219765162	0.000943650286107509	0.00204062660841056	0.00264400481026531	0	0.000302037777819234	0.000231559203899457	0.0000745738848221264	0.000522916244131666	0.0250206420296745	0	0.000286221306314042	0.000207157427215238	0.000267993293021187	0.0000634828735903628	0.000116447753515817	0.000146816231297814	0.00235033695285224	0.00471853493941579	0.0132841479240964	0.0030190299521316	0.001466708467858	0.000276389687347986	0.00111478131420712	0.000952040937760324	0.0151274487557673	0	0.0000840247167106676
Eubacteriaceae	0.219469026548672	0.222474302019359	0.10578332127772	0.272250685776475	0.351250342466469	0.226457564474846	0.335591156729932	0.678674713944423	0.303476300296937	0.363349518531234	0.201696062584986	0.261198183418919	0.148159700561447	0.0939923149490347	0.000309377755395634	0.0469067055787777	0.319666223390756	0.320240374130704	0.000310655362435787	0.260484333861387	0.338523699755614	0.0051469752780095	0.0226476068665802	0.081096012993501	0.10275149728169	0.148201939963394	0.00655599647148808	0.000231559203899457	0.021253557174306	0.000672320885312142	0.0425350914504466	0.000144606258848095	0.00629686873890892	0.000414314854430476	0.000357324390694916	0.00049516641400483	0.000465791014063265	0.000557901678931695	0.00277767094427992	0.0157047087417537	0.0010218575326228	0.220053738733148	0.00348343261116275	0.00276389687347985	0.0151781763549738	0.213653853782379	0.00756372437788367	0	0.000168049433421335
Flavobacteriaceae	0.0916308470290773	0.0749576489283556	0.105221142422391	0.318484093533388	0.0501935589115527	0.0689297854070999	0.0838014656587373	0.163303156041746	0.0373934379121568	0.0584465479752156	0.0440100019143364	0.0504855722578969	0.0689137554585155	0.0597087043556291	0.00276721214548317	0.00707240793648977	0.0754245804951833	0.0212265865419564	0.00284767415566137	0.142387592046848	0.0339390756432631	0.00951704862726285	0.00399236659507023	0.0123949171770123	0.0257106674653384	0.0102815095849605	0.0065915303277021	0.00169810082859602	0.00432528531968333	0.00328690210597047	0.11759701753947	0.00404897524774667	0.00305302726734978	0.00145010199050666	0.00902244086504662	0.00241234919643379	0.0025747892166275	0.00496238861786613	0.00284889327618453	0.0136214310515211	0.0490491615658944	0.0489753747790237	0.0137503918861687	0.0107791978065714	0.00197230540205874	0.0254670950850887	0.242039180092277	0.00222600351839497	0.000756222450396009
Fusobacteriaceae	0.00879898862199747	0.00759570842474003	0.0642757824592701	0.0102995215300054	0.00962043212471426	0.00919670848892616	0.0127147051344291	0.00880171004652333	0.0108680435311194	0.0100816889281257	0.0047365024481797	0.00955740232053728	0.0063357766687461	0.00540714663721497	0.000481254286170986	0.0023921379785186	0.014008872285781	0.00465240252974388	0.000660142645176046	0.0180721590069714	0.00854670153060276	0.00126246563422875	0.000580707868373852	0.00317430805752753	0.00619973541717381	0.00407555334899335	0.000408639346461317	0.00077186401299819	0.000447443308932758	0.000336160442656071	0.255210548702679	0.000433818776544285	0.00276680596103574	0.000276209902953651	0.00133996646510593	0.000457076689850612	0.000414036456945125	0.00061662817145082	0.00042733399142768	0.00140665758571263	0.005109287663114	0.017611008054101	0.00165004702634025	0.00248750718613187	0.000514514452710977	0.00555357213693523	0.0907646925346039	0	0.0000840247167106676
Geobacteraceae	0.0145638432364096	0.0120931673604414	0.00505960969796005	0.0119016693235618	0.0135940888718788	0.00764874765415641	0.00741691132841698	0.0122595247076575	0.00617083827614409	0.0121252745216647	0.0125319960608088	0.00978228237513816	0.0166679663131628	0.0125399783714134	0.0000171876530775352	0.0028081619747827	0.00812108538306145	0.0203542610676295	0.0000906078140437709	0.00499247042034265	0.0189513816548148	0.00980838685054641	0.000725884835467314	0.00272083547788074	0.00246165965093666	0.000185252424954243	0.0000710677124280551	0.000540304809098733	0	0.000261458122065833	0.0150123852178047	0.000144606258848095	0.000190814204209361	0.000207157427215238	0.0000893310976737289	0.0000507862988722902	0.0000258772785590703	0.0000880897387786885	0.00235033695285224	0.00243939353471684	0.0071530027283596	0.00134179108983627	0.0003666771169645	0.000829169062043958	0.000943276496636791	0.00158673489626721	0.00756372437788367	0	0
Halomonadaceae	0.0320606826801517	0.0219875770189843	0.00721462864338748	0.0152204040387857	0.0155809172454611	0.0116552345206193	0.00780220542339968	0.0152458191877279	0.0105917373396503	0.0119890354820955	0.0180579155836851	0.0116937628392456	0.0264153150343106	0.0201329927981408	0.00103125918465211	0.00176810198412244	0.0120801145073039	0.0230681625433134	0.000103551787478595	0.0054012106886748	0.0245253174356427	0.0067007791355218	0.00203247753930848	0.00370335940044879	0.00592621767818085	0.000277878637431364	0.000639609411852496	0.000540304809098733	0.00082031273304339	0.00272663470154369	0.0250206420296745	0.000144606258848095	0.000190814204209361	0.000414314854430476	0.000625317683716103	0.0000507862988722904	0.0000258772785590704	0.00020554272381694	0.00185178062951995	0.00916998299546842	0.0173715780545876	0.00419309715573833	0.00275007837723375	0.00138194843673993	0.000686019270281302	0.00452219445436154	0.0529460706451856	0	0.000252074150132003
Hydrogenophilaceae	0.000606826801517067	0.000099943531904474	0.000187392951776298	0	0.000313709743197204	0.0000910565196923382	0	0	0	0.000272478079138533	0.0000986771343370772	0	0	0.000230091346264467	0.00036094071462824	0.000104005999066026	0.000101513567288268	0.0000969250527029974	0	0.0000291957334522962	0	0.000776901928756151	0.0000725884835467314	0.000075578763274465	0.000182345159328642	0	0	0.000077186401299819	0	0.000037351160295119	0.022518577826707	0.000723031294240477	0.0000954071021046807	0.000276209902953651	0.00142929756277966	0	0.000077631835677211	0.0000146816231297814	0.0000712223319046134	0.000195863714466316	0.0623333094899909	0.0035222016108202	0.00275007837723375	0.00110555874939194	0	0	0.332803872626881	0	0.000168049433421335
Hymenobacteraceae	0.0544121365360303	0.0374788244641777	0.0237052083997017	0.0755298245533727	0.0235282307397903	0.0105625562843112	0.0168566166554931	0.0421224695083616	0.0149205343393335	0.0178473141835739	0.0254587006589659	0.0154042837401601	0.0396717092950717	0.0296817836681162	0.000292190102318098	0.00249614397758462	0.00751200397933183	0.0231650875960164	0.000362431256175084	0.00861274136842739	0.0215525516858678	0.00883725943960122	0.00108882725320097	0.00559282848231041	0.0043762838238874	0.00101888833724833	0.000835045621029647	0.000617491210398552	0.00104403438750977	0.000560267404426785	0.0100082568118698	0.000361515647120238	0.000858663918942126	0.000207157427215238	0.00107197317208475	0.000317414367951814	0.000284650064149774	0.000322995708855192	0.00270644861237531	0.00329407156147895	0.015327862989342	0.00268358217967253	0.0018333855848225	0.000276389687347986	0.000514514452710977	0.00428418421992146	0.0302548975115346	0.0000654706917174992	0.0000840247167106676
Chitinophagaceae	0.0191150442477876	0.017290231019474	0.0172401515634194	0.0666035725607014	0.0134895189574798	0.0113820649615423	0.0167602931317475	0.0337922796429021	0.00939441050995071	0.0123977526008033	0.0100650677023819	0.00922008223863597	0.0184224890829694	0.0146108004877936	0.000240627143085493	0.00249614397758463	0.0174603335735821	0.00785092926894279	0.000245935495261664	0.0215172555543423	0.00953762344719438	0.00126246563422875	0.000653296351920583	0.00287199300442967	0.00629090799683813	0.000185252424954243	0.00110154954263485	0.000385932006499095	0.000522017193754884	0.00037351160295119	0.0100082568118698	0.000216909388272143	0.000763256816837445	0.000138104951476825	0.000357324390694916	0.000228538344925306	0.000219956867752098	0.000249587593206284	0.000925890314759975	0.00160252130017895	0.0091967177936052	0.00989570928754246	0.001466708467858	0.000276389687347986	0.000171504817570326	0.00317346979253441	0.0756372437788367	0.000130941383434998	0.0000840247167106676
Christensenellaceae	0.0946649810366624	0.0330813090603808	0.0126490242449001	0.0196835300351213	0.0373314594404674	0.0445266381295534	0.0366992625471022	0.0548535143970828	0.0167625756157944	0.0301088277448079	0.0427271991679544	0.041265490019261	0.0825600436681223	0.0415314880007363	0.000103125918465211	0.0138327978757815	0.0114710331035743	0.0530180038285395	0.0000517758937392978	0.00864193710187968	0.0600746411933673	0.0365143906515391	0.00152435815448136	0.0126216534668356	0.0103025015020683	0.0471467421508547	0.00042640627456833	0.000077186401299819	0.00611505855541436	0.00037351160295119	0.0775639902919908	0	0.000572442612628084	0.0000690524757384127	0.0000893310976737289	0.0000126965747180726	0.000103509114236281	0.0000587264925191257	0.0047718962376091	0.00591152301843789	0.0020437150652456	0.00687667933541088	0.0025667398187515	0.000276389687347986	0.0120053372299228	0.0308619937323972	0	0	0.000168049433421335
Chromobacteriaceae	0.0183059418457648	0.0175900616151874	0.00534069912562449	0.0123594258360064	0.0132803791286816	0.00764874765415642	0.00635735256721455	0.00785866968439584	0.00534191970173667	0.0128064697195111	0.0146042158818874	0.0104569225389408	0.0163755458515284	0.0144957548146614	0.000309377755395634	0.00135207798785834	0.0095422753250972	0.0135695073784196	0.000064719867174122	0.00262761601070666	0.0196945730922585	0.00708923009989989	0.00319389327605618	0.00294757176770414	0.00355573060690851	0.0000926262124771213	0.0000533007843210414	0.000385932006499095	0.0000745738848221264	0.000597618564721904	0.0100082568118698	0.000144606258848095	0.000190814204209361	0	0.000625317683716102	0.0000380897241542177	0.0000258772785590703	0.0000880897387786885	0.00135322430618765	0.0155266508195116	0.0061311451957368	0.0020126866347544	0.0011000313508935	0.000276389687347986	0.0000857524087851628	0.00238010234440081	0.022691173133651	0.0000654706917174992	0.000168049433421335
Lactobacillaceae	0.0763590391908977	0.0918481058202117	0.0304513546636484	0.0844560765460438	0.121614810446116	0.0572745508864807	0.199197047106056	0.0906890481579278	0.0550770341661817	0.113623359000768	0.17386911070193	0.104344345334807	0.0490291640673737	0.0745495961896874	0.0965430473365154	0.122103042903515	2.22213198794019	0.38644018512685	0.031777454782494	0.198910532010494	0.293189022071547	0.32901796682823	0.0172034706005753	0.031214029232354	0.0949106554305581	0.157927692273492	0.00634279333420391	0.031569238131626	0.0742755892828379	8.47505297328309	0.120099081742437	0.0219078482154864	0.00143110653157021	0.0256184684989511	0.0521693610414576	0.0262946062411283	0.0253209170700503	0.587984324724617	0.0296997124042238	0.0261567087773653	0.165540920284894	0.187683028690848	68.2371447586255	0.0306792552956264	0.00994727941907889	2.9721131341981	0.22691173133651	0.00157129660121998	0.0299968238657084
Lachnospiraceae	16.9942857142857	14.22896063724	22.1963203519989	23.1793020815333	19.4895315058695	42.4977167577687	22.9915582063789	16.9244310323148	12.5230255159558	27.816605904055	10.9481293775644	23.9321851707346	9.66956487835309	7.224638181358	0.0112579127657856	31.8978078655577	50.3079921631526	32.104097506603	0.00717096128289274	60.6727631250879	54.4109031138483	0.0739999087140234	40.4717815899636	48.7051468382002	25.4017747654358	38.3841171980941	5.76730476588964	0.0137391794313678	14.5354196123351	0.125724005553371	4.17344309054971	0.0153282634378981	8.52634190089111	0.00310736140822857	0.0483281238414873	0.00623401818657363	0.00809958818898901	0.0412994058640752	0.0173070266528211	22.2237475850894	0.0756174574140873	27.7723919774311	0.308375455367145	0.357371865740945	40.8371836164878	81.3617358879765	1.67914681189017	0.000589236225457493	0.0138640782572602
Listeriaceae	0.00586599241466498	0.00359796714856106	0.00187392951776298	0.00652303030233673	0.00878387280952171	0.00610078681938666	0.00471985266353808	0.00518672199170125	0.00340777636145271	0.004087171187078	0.00177618841806739	0.00629664152882457	0.00350904553961322	0.00402659855962817	0.0104329054180639	0.00145608398692437	0.00994832959425028	0.00407085221352589	0.00482810209118952	0.0102768981752083	0.00693645341614137	0.00708923009989987	0.0025405969241356	0.00204062660841056	0.00346455802724419	0.00185252424954243	0.000213203137284165	0.00347338805849186	0.00335582481699569	0.000410862763246309	0.0050041284059349	0.00383206585947453	0.0000954071021046807	0.00386693864135111	0.00330525061392796	0.00472312579512299	0.00380395994818334	0.00481557238656832	0.00548411955665523	0.00309820784701263	0.00715300272835961	0.00788302265278807	0.0128336990937575	0.00414584531021979	0.00120053372299228	0.00571224562656194	0.00756372437788367	0.000130941383434998	0.00218464263447736
Methylobacteriaceae	0.0153729456384323	0.0126928285518682	0.00356046608374966	0.00698078681478142	0.0128620994710854	0.00792191721323342	0.0046235291397924	0.00565824217276501	0.00828918574407415	0.00940049373027941	0.0112491933144268	0.0084330020475329	0.020177011852776	0.0180621706817606	0.000206251836930422	0.000936053991594234	0.00172573064390056	0.0123094816932807	0.0000776638406089464	0.00084667627011659	0.0180843249777972	0.0082545829930341	0.00108882725320097	0.003249886820802	0.00273517738992963	0.000185252424954243	0.000444173202675345	0.000385932006499095	0.000820312733043391	0.00168080221328035	0.0375309630445117	0.000433818776544286	0.0000954071021046807	0.000207157427215238	0.000446655488368645	0.0000253931494361452	0.0000646931963976759	0.00010277136190847	0.00142444663809227	0.00359677002929053	0.145103769632438	0.0020126866347544	0.264557539889887	0.00110555874939194	0.000857524087851628	0.00126938791701377	0.529460706451856	0	0.000168049433421335
Methylococcaceae	0.0125410872313527	0.0080954260842624	0.00599657445684153	0.0121305475797841	0.00899301263831985	0.0050081085830786	0.0050088232347751	0.00707280271595625	0.00368408255292184	0.00803810333458673	0.00996639056804479	0.00674640163802632	0.0105271366188397	0.00920365385057867	0.000240627143085493	0.00052002999533013	0.00781654468119664	0.0100802054811117	0.000103551787478595	0.00499247042034265	0.01065241060336	0.00349605867940268	0.00159694663802809	0.00128483897566591	0.00255283223060098	0.000277878637431364	0.000248736993498193	0.000694677611698371	0.000149147769644253	0.00074702320590238	0.00750619260890235	0.000144606258848095	0.000477035510523403	0	0.000178662195347458	0.000088876023026508	0.0000905704749567463	0.0000587264925191257	0.000641000987141521	0.00535954345948737	0.00715300272835961	0.0010063433173772	0.0003666771169645	0.000829169062043958	0.000257257226355488	0.000952040937760325	0.0151274487557673	0	0.000168049433421335
Microbacteriaceae	0.0768647281921619	0.0582670791003084	0.0133048995761172	0.0336451036646842	0.0683887240169906	0.030686047136318	0.0196499988441177	0.0424368162957375	0.0268017005725064	0.0416891461081956	0.055061840960089	0.0346315284085351	0.0774914223331255	0.0690274038793402	0.000498441939248521	0.00499228795516925	0.0194906049193475	0.0557319053042235	0.00137206118409139	0.00995574510723301	0.0601985064329411	0.0520524292266621	0.00442789749635062	0.0121681808871889	0.0110318821393828	0.00333454364917637	0.000710677124280551	0.0102657913728759	0.00522017193754885	0.0134090665459477	0.182650686816624	0.000650728164816429	0.000286221306314042	0.00310736140822857	0.00500254146972882	0.00039359381626025	0.000297588703429309	0.00311250410351367	0.0119653517599751	0.0113600954390463	0.207437079122428	0.010063433173772	0.0165004702634025	0.00248750718613187	0.00343009635140651	0.00864770518465628	0.121019590046139	0.000261882766869996	0.00033609886684267
Micrococcaceae	0.0503666245259165	0.0416764528041657	0.0210817070748335	0.0279231472591257	0.0697481329041785	0.024767373356316	0.0169529401792388	0.0328492392807746	0.0235781283386998	0.0291551544678231	0.0362145083017073	0.0328324879717281	0.0576068309419838	0.0577529279123812	0.00775163153796839	0.00696840193742375	0.0573551655178715	0.073953815212387	0.00282178620879173	0.0810765517970266	0.0609416978703849	0.0402046748131308	0.0643859849059507	0.0176098518429503	0.0133111966309908	0.0342716986165349	0.00154572274531019	1.03630462385137	0.569297036732112	0.106039944077843	0.880726599444541	0.0129422601669045	0.00372087698208254	0.00939113670042412	0.00973708964643645	0.000914153379701225	0.000336404621267915	0.0346779938325438	0.00918768081569512	0.0211176695779137	0.549759352551067	0.0429373148747606	0.0661852196120923	0.0154778224914872	0.0595121716969029	0.0111864810186838	2.2691173133651	0.000720177608892492	0.025039365579779
Micromonosporaceae	0.0366118836915297	0.0335810267199032	0.00721462864338747	0.0139615736295628	0.0346126416660915	0.0163901735446209	0.0092470582795848	0.0157173393687917	0.0150126364031565	0.0198908997771129	0.030787265913168	0.0173157642042676	0.0461049594510293	0.0332481995352154	0.000412503673860845	0.00426424596170707	0.00720746327746703	0.0529210787758366	0.000271823442131313	0.00356187948118014	0.0480597129546938	0.0151495876107449	0.00362942417733657	0.00914503035621027	0.00510566446120196	0.000555757274862728	0.000586308627531454	0.00192966003249548	0.00208806877501954	0.00268928354124857	0.0525433482623164	0.000506121905968333	0.000858663918942126	0.000621472281645713	0.000178662195347458	0.000241234919643379	0.00034934326054745	0.000910260634046449	0.00434456224618141	0.00587591143398948	0.040874301304912	0.00587033601803367	0.00458346396205625	0.000829169062043957	0.00171504817570326	0.00507755166805506	0.0605097950230693	0.000130941383434998	0.000420123583553338
Moraxellaceae	0.0178002528445006	0.0157910780409069	0.0110561841548016	0.0239177777752347	0.015371777416663	0.0200324343323144	0.0122330875157007	0.0220042751163083	0.0110522476587655	0.014305099154773	0.0099663905680448	0.0181028443953706	0.0139387086712414	0.0144957548146614	0.00484691816786493	0.0023921379785186	0.021216335563248	0.0103709806392207	0.00304183375718374	0.0273855979782538	0.0137490415927088	0.00466141157253691	0.0050811938482712	0.00491261961284023	0.00820553216978887	0.00453868441137894	0.00200766287609256	0.00540304809098733	0.00723366682774626	0.00888957615023832	0.0700577976830885	0.00354285334177833	0.00104947812315149	0.00303830893249016	0.0123276914789746	0.00278054986325789	0.00319584390204519	0.00264269216336066	0.00299133793999376	0.0274209200252842	0.132841479240964	0.0670895544918134	0.0751688089777226	0.00801530093309158	0.00934701255758274	0.00975841961204332	0.703426367143181	0.00117847245091499	0.00420123583553338
Morganellaceae	0.00687737041719343	0.00849520021188029	0.00534069912562449	0.00995620414567185	0.0075290338367329	0.00719346505569472	0.00404558799731835	0.00864453665283542	0.00681555272290541	0.00626699582018626	0.00453914817950555	0.0098947224024386	0.00828524641297567	0.00632751202227283	0.106838451529959	0.247118253780878	0.0119786009400156	0.00533087789866486	0.000854302246698412	0.0108900085777065	0.0258878350709562	0.000971127410945189	0.00210506602285521	0.00136041773894037	0.00255283223060098	0.00175989803706531	0.00243406915066089	0.000926236815597828	0.00410156366521696	0.0116535620120771	0.0200165136237396	0.000867637553088572	0.195584559314595	0.000897682184599363	0.00393056829764407	0.000545952712877121	0.000659870603256293	0.000792807649008198	0.000925890314759975	0.0111464259323558	0.0112404328588508	0.00519944047311554	0.00055001567544675	0.00359306593552381	0.00934701255758276	0.00547423539212186	0.0453823462673019	0.0000654706917174992	0.00411721111882271
Mycobacteriaceae	0.0554235145385587	0.0511710883350907	0.0118057559619068	0.0257488038250134	0.0487295801099657	0.0267706167895474	0.0159897049417821	0.0254620897774425	0.0210913726154776	0.0322886523779162	0.0415430735559095	0.0251865661152983	0.0691087024329383	0.0508501875244472	0.000928133266186902	0.00436825196077309	0.0165467114679877	0.0522426034069156	0.00119084555600385	0.00937183043818709	0.0568541449644445	0.0247637489791023	0.00450048597989734	0.00786019138054437	0.00884374022743912	0.00185252424954243	0.000621842483745483	0.00586616649878624	0.00268465985359655	0.00440743691482404	0.110090824930568	0.00115685007078476	0.00124029232736085	0.00483367330168889	0.00250127073486441	0.000520559563440975	0.000672809242535829	0.00117452985038251	0.00541289722475062	0.00972196255441895	0.110360613523263	0.0114052242636083	0.0128336990937575	0.00221111749878389	0.00274407708112521	0.00745765401245588	0.877392027834505	0.00104753106747999	0.000420123583553338
Neisseriaceae	0.0217446270543616	0.0152913603813845	0.00599657445684154	0.0168225518323421	0.0155809172454611	0.0114731214812346	0.00876544066085643	0.00880171004652334	0.00709185891437455	0.0147138162734808	0.0121372875234605	0.0122559629757478	0.0166679663131628	0.0147258461609259	0.00187345418545134	0.00114406598972629	0.00873016678679105	0.0838401705880927	0.00128145337004762	0.0045837301520105	0.0144922330301525	0.00903148492179026	0.0141547542916126	0.0283420362279243	0.004832146722209	0.00138939318715682	0.000746210980494579	0.00748708092608244	0.0202095227867963	0.0023531230985925	0.945780268721695	0.000723031294240477	0.00400709828839659	0.000345262378692063	0.0369830744369238	0.000596739011749411	0.0011774161744377	0.000778126025878416	0.00192300296142456	0.0316943101590948	0.395458865125024	0.00234813440721347	0.0150337617955445	0.019070888427011	0.028469799716674	0.00269744932365425	2.0875879282959	0.000196412075152497	0.00033609886684267
Nitrobacteraceae	0.0443994943109987	0.0779559548854897	0.0378533762588121	0.0738132376317051	0.0724669506785542	0.0526306683821715	0.0135816168481402	0.0227901420847479	0.0151047384669796	0.0232968757663446	0.0724290166034146	0.0493611719848926	0.0940619151590767	0.0966383654310762	0.000240627143085493	0.00312017997198078	0.0606035996710961	0.0288836657054932	0.000401263176479558	0.00899228590330723	0.0357970542368724	0.0133044455299491	0.00464566294699081	0.00521493466593809	0.00929960312576072	0.0113003979222088	0.000284270849712221	0.00169810082859602	0.00164062546608678	0.00369776486921678	0.125103210148372	0.000506121905968334	0.000286221306314042	0.011048396118146	0.00133996646510593	0.000152358896616871	0.000142325032074887	0.000264269216336066	0.0032050049357076	0.0103273594900421	0.194152931198332	0.00721212710786993	0.749854704192403	0.0019347278114359	0.00325859153383619	0.00555357213693523	2.25398986460933	0	0.000420123583553338
Nocardiaceae	0.0278128950695322	0.0255855441675453	0.00824528987815711	0.0164792344480086	0.0259333387709689	0.0141137605523124	0.00905441123209346	0.0196466742109896	0.0143679219563952	0.0201633778562515	0.021708969554157	0.013830123357954	0.0381121334996881	0.0381951634799015	0.000618755510791268	0.00322418597104681	0.00883168035407932	0.0323729676028011	0.000737806485784993	0.00283198614487273	0.0302231184560445	0.0170918424326353	0.00428272052925715	0.00506377713938916	0.00455862898321604	0.00120414076220258	0.000337571634033262	0.00401369286759059	0.00171519935090891	0.00392187183098749	0.0925763755097956	0.000433818776544286	0.000667849714732765	0.00193346932067555	0.00285859512555932	0.000761794483084354	0.000659870603256294	0.000851534141527323	0.00541289722475061	0.00616080410957684	0.0531365916963857	0.00486399270065647	0.0128336990937575	0.00248750718613187	0.00188655299327358	0.00412551073029474	0.151274487557673	0.000130941383434998	0.000588173016974673
Nocardioidaceae	0.0291276864728192	0.0257854312313543	0.00393525198730226	0.0120161084516729	0.0266653281717623	0.0120194605993886	0.00838014656587373	0.0161888595498554	0.0132626971905186	0.0145775772339115	0.0223010323601794	0.0120310829211469	0.0331409856519026	0.0273808702054715	0.00039531602078331	0.00260014997665065	0.00700443614289049	0.0313067920230681	0.000336543309305435	0.00195611414130385	0.031709501330932	0.0107795142614916	0.00225024298994867	0.00589514353540827	0.00246165965093666	0.000648383487339849	0.000302037777819234	0.00270152404549366	0.00216264265984167	0.00280133702213392	0.0600495408712188	0.000723031294240476	0.000286221306314042	0.000345262378692063	0.000625317683716103	0.000101572597744581	0.0000129386392795352	0.000249587593206284	0.00334744959951683	0.00423777854936211	0.0797048875445785	0.00268358217967253	0.00825023513170125	0.000552779374695972	0.00317283912505103	0.00269744932365425	0.158838211935557	0.000327353458587496	0.000168049433421335
Odoribacteraceae	1.58917825537294	0.98984073998191	0.354360071808979	1.01610501849908	0.422462454172235	0.268343563533321	0.187156606637847	0.641267446246699	0.310291853019843	0.583103089356462	0.933387013694413	0.640008635394096	1.23040782907049	1.19670509192149	0.000498441939248521	0.0190330978290828	0.00284237988407151	0.000581550316217984	0.000297711389000962	0.0347429228082325	0.00111478715616558	0.000485563705472594	0.000362942417733657	0.00128483897566591	0.467441815938973	0.0810479359174812	0.0336327949065771	0.000077186401299819	0.0000745738848221264	0.00186755801475595	1.30607751394901	0.00122915320020881	0.0166962428683192	0	0.000357324390694916	0.000241234919643379	0.000439913735504196	0.000455130317023225	0.000356111659523067	0.000961512780107369	0.0010218575326228	0.0107343287186901	0.00531681819598525	0.000552779374695972	0	0.000872704192946964	0.0378186218894183	0.041181065090307	0.00033609886684267
Oscillospiraceae	13.6349936788875	22.4963895399099	6.05850782740361	9.71759856356007	21.4451980449609	8.85333435316636	11.6530272557043	14.2950773293097	13.425441537294	13.9533299546052	19.7003964847258	17.3573670143687	24.2137788521522	13.5394951795863	0.0108282214388472	2.6685859240361	21.1118781025084	31.6021226586542	0.00733923293754546	0.632379586576736	22.4520610556539	0.164023419708642	9.95667193417096	4.290228497275	5.74596948818449	0.833265407444182	9.00888079901429	0.0157460258651631	0.0259517119181	0.0276025074580929	1.16596191858283	0.0355008365472074	1.71656458106741	0.00172631189346032	0.0782540415621865	0.00585312094503145	0.0101697704737146	0.00629841632267624	0.0541289722475061	19.7561852870739	0.0684644546857277	0.537219607593196	0.0958860660862169	0.114978109936762	0.320714008856509	8.83248046332659	0.650480296497995	0.000654706917174992	0.00781429865409208
Others	8.72485461441217	8.31070445198458	5.77357684422769	11.2138901636137	8.40083321307799	6.30666561041107	4.6189056106526	6.87272098579152	9.76668705192345	8.08333469572365	7.45150512233006	7.18255650392467	7.79349266999367	6.0572697360853	5.76293413863202	6.03962836576412	5.26814808799199	6.30575007875146	6.43517405696356	7.24935900767215	7.37134427228551	6.8668419227935	4.2578226794006	2.79354224815066	4.50301370962079	5.44410563834279	4.48437265421029	5.51272996723455	6.4041069329849	9.19686414598569	26.5494032576875	6.76222248251351	3.98725361115888	5.92518578568611	2.0942782538628	5.70092710388599	5.55740434334609	6.78887062494969	6.10888185212245	4.91806664708034	8.20755970202651	2.79964710894338	5.28693401095279	6.69858046256584	7.37041953508462	2.15375461144838	42.4098025867937	5.18416578226677	4.73319631702859
Oxalobacteraceae	0.032465233881163	0.0332811961241898	0.0104940052994727	0.0250621690563464	0.0234236608253912	0.0140227040326201	0.011847793420718	0.0237331824468754	0.0141837178287491	0.0268390907951455	0.025557377793303	0.0182152844226711	0.0380146600124766	0.0308322403994386	0.000601567857713732	0.00270415597571668	0.0101513567288268	0.0243281882284523	0.000207103574957191	0.00639386562605287	0.0296037922581748	0.010488176038208	0.00653296351920583	0.0045347257964679	0.0070202886341527	0.000463131062385606	0.000355338562140275	0.00100342321689765	0.00186434712055316	0.00126993945003405	0.0475392198563815	0.000216909388272143	0.000286221306314042	0.000345262378692063	0.00205461524649576	0.000165055471334944	0.000245834146311168	0.000220224346946721	0.0021366699571384	0.0321572607569242	0.0163497205219648	0.00486399270065646	0.008800250807148	0.00138194843673993	0.00154354335813293	0.00317346979253441	0.068073519400953	0.0000654706917174992	0.0000840247167106676
Paenibacillaceae	0.20197218710493	0.149015806069571	0.0523763300214752	0.109289367346168	0.156122882197809	0.126022223254196	0.0872691125135817	0.112064629699485	0.0786551625048815	0.158990959177334	0.128576306041212	0.167198320595752	0.171845757953837	0.129426382273763	0.00376409602398022	0.0162249358543001	0.273071496005441	0.131721146623374	0.00383141613670803	0.180371241268286	0.210694772515294	0.0685615952127303	0.0100897992129957	0.0342371797633326	0.0734850992094426	0.00602070381101289	0.00202542980419957	0.00740989452478261	0.00275923373841868	0.00205431381623154	0.135111466960242	0.00332594395350619	0.00200354914419829	0.00386693864135111	0.00625317683716102	0.00313605395536392	0.00296294839501356	0.00361167928992624	0.0179480276399626	0.0488947054476821	0.0541584492290084	0.0977830256718179	0.0128336990937575	0.0127139256180073	0.00282982948991037	0.0703716926494506	0.128583314424022	0.00117847245091499	0.0026047662180307
Paracoccaceae	0.0453097345132743	0.0314822125499093	0.00843268282993341	0.0567618075431407	0.035240061152486	0.0143869301113894	0.00972867589831319	0.0176034200930467	0.0127100848075804	0.0282014811908382	0.0261494405993254	0.0221506853781864	0.0447403306300686	0.0320977428038931	0.000704693776178944	0.00228813197945257	0.0110649788344212	0.0299498412852262	0.000194159601522366	0.0349472929423986	0.0381504937887775	0.0244724107558187	0.00166953512157482	0.00574398600885934	0.00857022248844615	0.000555757274862728	0.000621842483745482	0.000849050414298009	0.00104403438750977	0.00179285569416571	0.045037155653414	0.000433818776544286	0.000858663918942126	0.000552419805907302	0.00133996646510593	0.000165055471334943	0.000232895507031633	0.000440448693893443	0.00306256027189838	0.00836872234537895	0.0480273040332716	0.0055348882455746	0.0172338244973315	0.00221111749878389	0.00154354335813293	0.00531556190249514	0.189093109447092	0	0.000504148300264006
Pasteurellaceae	0.0250821744627054	0.169304343046179	0.00702723569161117	0.0239177777752347	0.0336715124364999	0.0194860952141604	0.0774441130915228	0.0210612347541808	0.0155652487860948	0.235829777494401	0.0193407183300672	0.0469999314115833	0.0169603867747973	0.0205931754906697	0.00269846153317303	0.000832047992528208	0.283019825599691	0.00804477937434878	0.000608366751436748	0.0115031189802047	0.0218002821650157	0.00339894593830817	0.00166953512157482	0.00128483897566591	0.00282634996959395	0.00907736882275789	0.0121348118970904	0.00200684643379529	0.00193892100537529	0.00496770431925083	0.0925763755097956	0.00144606258848095	0.00286221306314042	0.000621472281645714	0.00652117013018221	0.000520559563440976	0.0020960595632847	0.000528538432672132	0.00178055829761534	0.00893850769655369	0.015327862989342	0.00687667933541086	0.0040334482866095	0.0038694556228718	0.00282982948991037	0.00698163354357571	0.355495045760532	0.00078564830060999	0.00134439546737068
Pectobacteriaceae	0.0137547408343869	0.0100942967223519	0.00487221674618375	0.00892625199267132	0.0106661312687049	0.00937882152831085	0.00674264666219725	0.0108449641644662	0.00506561351026753	0.00994544988855647	0.00937432776202233	0.0112440027300439	0.0133538677479725	0.0119647500057523	0.0288752571702592	0.00104005999066026	0.0116740602381508	0.0116310063243597	0.000155327681217893	0.00677341016093272	0.0127581196761172	0.00174802933970134	0.0025405969241356	0.0030231505309786	0.00328221286791555	0.0017598980370653	0.00419299503325525	0.000540304809098733	0.00290838150806293	0.00679791117371166	0.0100082568118698	0.000144606258848095	0.000190814204209361	0	0.000267993293021187	0.000101572597744581	0.000142325032074887	0.000220224346946721	0.00128200197428304	0.0115203475690642	0.005109287663114	0.00637350767672227	0.000733354233929	0.000552779374695971	0.00334434394262135	0.0042048474751081	0.0302548975115347	0.000654706917174992	0.00201659320105602
Peptoniphilaceae	0.0194184576485461	0.00969452259473398	0.00993182644414378	0.0137326953733405	0.0211231227086118	0.0163901735446209	0.011269852278244	0.0154029925814158	0.0244991489769303	0.014305099154773	0.0132227360011683	0.021026285105182	0.0177401746724891	0.0144957548146614	0.000240627143085493	0.00322418597104681	0.0145164401222223	0.00707552884731881	0.00322304938527129	0.0251667222358793	0.0268787569875478	0.0194225482189037	0.00050811938482712	0.00869155777656348	0.0102113289224039	0.00194515046201955	0.00065737633995951	0.00138935522339674	0.0011186082723319	0.00190490917505107	0.798158480746616	0.00144606258848095	0.000286221306314042	0.000414314854430476	0.00107197317208475	0.00326301970254465	0.00045285237478373	0.00328868358107104	0.00434456224618141	0.00194083135243895	0.0388305862396664	0.0140888064432808	0.004400125403574	0.00359306593552381	0.000343009635140651	0.00650561307469555	0.423568565161485	0.000196412075152498	0.00210061791776669
Peptostreptococcaceae	0.195398230088495	0.131425744454383	0.0621207635138427	0.136182562452293	0.128934704454051	0.15343023568159	0.323454392737977	0.152615365270967	0.120285295352898	0.242369251393726	0.232976714169839	0.203741329468395	0.156444946974423	0.170382641908838	0.0035578441870498	0.0987016931136587	0.241196235876925	0.119702440088202	0.00425856726005724	0.76046126923196	0.557765173801511	0.010488176038208	0.0256963231755429	0.161058344537885	0.293758051678442	0.369485961571237	0.0201832303295676	0.00424525207149004	0.033036230976202	0.00280133702213393	0.202667200440363	0.0033259439535062	0.00515198351365276	0.00276209902953651	0.00133996646510593	0.004723125795123	0.00439913735504196	0.00474216427091941	0.00569778655236906	0.0354335265261789	0.0040874301304912	0.263326501380368	0.00568349531294975	0.00829169062043957	0.0167217197131067	0.4679281209092	0.0832009681567203	0.000130941383434998	0.00277281565145203
Phyllobacteriaceae	0.03378002528445	0.024885939444214	0.00749571807105192	0.0186535778821208	0.024573929883781	0.0142048170720048	0.00963235237456751	0.0204325411794292	0.0125258806799343	0.0192097045792666	0.021807646688494	0.0164162439858641	0.0343106674984404	0.0283012355905294	0.000343753061550704	0.00166409598505642	0.015531575795105	0.0195788606460055	0.0000776638406089465	0.00519684055450872	0.0247730479147906	0.0132073327888546	0.00181471208866829	0.0030231505309786	0.00565269993918789	0.00120414076220258	0.000177669281070138	0.00108060961819747	0.000372869424110632	0.00141934409121452	0.0525433482623164	0.000144606258848095	0	0.0000690524757384127	0.000535986586042373	0.0000380897241542178	0.000116447753515817	0.000132134608168033	0.00227911462094763	0.00715792847413263	0.0398524437722893	0.00201268663475439	0.137870595978652	0.000829169062043958	0.000514514452710977	0.00618826609544211	0.151274487557673	0	0.0000840247167106676
Planococcaceae	0.0180025284450063	0.0165906262961427	0.00936964758881489	0.0169369909604533	0.0187180146774332	0.0148422127098511	0.0134852933243945	0.0179177668804225	0.0083812878078972	0.0179835532231432	0.0149989244192357	0.0203516449413794	0.0129639737991266	0.0141506177952647	0.00197658010391655	0.00301617397291475	0.0455795917124324	0.0125033317986867	0.00675675413297836	0.0359107521463243	0.0189513816548148	0.00796324476975055	0.00297612782541599	0.00226736289823395	0.00829670474945319	0.00213040288697379	0.000248736993498193	0.00355057445979167	0.00119318215715402	0.00119523712944381	0.0350288988415443	0.00173527510617714	0.000477035510523403	0.00283115150527492	0.00571719025111865	0.00582772779559531	0.00262654377374564	0.00544688218114891	0.00299133793999376	0.00548418400505684	0.0132841479240964	0.027674441227873	0.0018333855848225	0.00497501437226374	0.00111478131420712	0.00777500099170931	0.0756372437788367	0.000851118992327489	0.00176451905092402
Prevotellaceae	1.16005056890013	15.2736703762374	0.738796712378055	1.71761687382056	7.98830490077362	0.079674454730796	45.6901002535235	36.5973532000503	0.368592459419831	0.850267845951794	4.51033445627912	0.0458755311385789	7.57963583905178	37.2267090034744	0.00183907887929626	0.22454895198355	0.0417220761554782	0.0106617557973297	0.00139794913096104	0.111848854855747	0.0200661688109804	0.00504986253691498	0.00145176967093463	0.0265281459093372	0.0256194948856741	0.0179694852205615	0.0864361052406219	0.00825894493908064	0.000298295539288506	0.00470624619718499	0.145119723772112	0.00990552873109455	0.17488121815788	0.0011048396118146	0.00661050122785594	0.00110460200047231	0.00175965494201678	0.0015856152980164	0.00370356125903989	0.00468292335496738	0.101163895729657	0.0154305975331171	0.016867147380367	0.0856808030778755	0.000171504817570326	0.00317346979253441	0.945465547235458	0.0468770152697294	0.00428526055224405
Propionibacteriaceae	0.0258912768647282	0.0216877464232709	0.0111498806306897	0.0155637214231192	0.0252013493701754	0.0161170039855439	0.0141595579906142	0.0147742990066642	0.0122495744884651	0.0222069634497905	0.0190446869270559	0.0132679232214518	0.0324586712414223	0.041876625020133	0.00262971092086289	0.00707240793648977	0.0158361164969698	0.0274297899149483	0.00293828196970515	0.00627708269224369	0.0382743590283515	0.0189369845134312	0.0145176967093463	0.0154180677079909	0.00948194828508937	0.00361242228660774	0.00458386745160955	0.0380528958408108	0.0067862235188135	0.0933405495775024	0.678059399004179	0.0129422601669045	0.00534279771786212	0.00635282776793397	0.0712862159436357	0.00107920885103617	0.00231601643103679	0.00162966016740574	0.0102560157942643	0.00544857242060842	0.705081697509734	0.0209654857786917	0.0909359250071961	0.0290209171715385	0.013205870952915	0.00333214328216113	5.79381287345889	0.00189865005980748	0.00520953243606139
Pseudomonadaceae	0.439949431099872	0.109737998031112	0.0330748559885165	0.0914368633608251	0.114713196095778	0.0653785811390987	0.223085280994983	0.147742990066642	0.524889661727538	0.820431496286127	0.860267257150642	0.268169465111546	0.14036182158453	0.110673937553209	0.00940164623341175	0.0142488218720456	0.0606035996710961	0.115631587874676	0.00414207149914383	0.0379252577545327	0.135384706854331	0.0375826308035788	0.0158968778967342	0.0240340467212798	0.0283546722756037	0.00351979607413061	0.00389095725543602	0.00493992968318841	0.00924716171794368	0.0162851058886719	6.35274101133434	0.00195218449444929	0.00391169118629191	0.00200252179641397	0.00714648781389832	0.00289481903572054	0.0343909032050046	0.00149752555923771	0.0121790187556889	0.0571565930397159	34.4038994083443	0.0233136201859051	1.29510357711861	0.0102264184318755	0.0106332986893602	0.0185647982863263	1.84554874820362	0.000523765533739994	0.00352903810184804
Pseudonocardiaceae	0.0473324905183312	0.0397775256979806	0.0104003088235845	0.0205990430600107	0.0344035018372934	0.0214893386473918	0.0127147051344291	0.0235760090531875	0.0198019437219549	0.0243867880828987	0.0344383198836399	0.0203516449413794	0.0534154709918902	0.0480890913692736	0.000825007347721691	0.00447225795983912	0.0104558974306916	0.0437131987690518	0.00069897456548052	0.00376624961534621	0.0573496059227403	0.0136928964943272	0.00239541995704214	0.0075578763274465	0.00583504509851653	0.00203777667449667	0.000763977908601593	0.00192966003249548	0.00208806877501954	0.00380981835010214	0.0850701829008932	0.000216909388272143	0.000477035510523403	0.000276209902953651	0.00142929756277966	0.000355504092106032	0.000439913735504196	0.000645991417710383	0.00356111659523067	0.00722915164302948	0.0367868711744208	0.00218041052098393	0.0179671787312605	0.000829169062043958	0.00111478131420712	0.00587091911618867	0.0378186218894183	0.0000654706917174992	0.000504148300264006
Rhizobiaceae	0.0662452591656131	0.0457741376122491	0.0164905797563142	0.0442879425790231	0.0497752792539564	0.031232386254472	0.022828675127725	0.03394945303659	0.0251438634236916	0.0471387076909663	0.0456875131980667	0.0432894105106688	0.0631628197130381	0.0511953245438439	0.00103125918465211	0.00322418597104681	0.0248708239856257	0.0319852673919891	0.000465983043653679	0.0159408704649537	0.050041556787877	0.0272886802475598	0.00696849442048621	0.00665093116815293	0.0136758869496481	0.00185252424954243	0.000852812549136661	0.0016209144272962	0.00164062546608678	0.00339895558685583	0.072559861886056	0.000433818776544286	0.000286221306314042	0.000414314854430476	0.00107197317208475	0.000355504092106032	0.000245834146311168	0.000469811940153005	0.00562656422046445	0.0206191073956358	0.108316898458017	0.00888936597016526	0.20533918550012	0.0019347278114359	0.0023153150371994	0.010789797294617	0.347931321382648	0.000392824150304995	0.000588173016974673
Rikenellaceae	17.2642225031606	4.83276948524084	4.43549747206908	0.818697522507315	6.93392645388781	0.180382965510522	1.00764038190351	2.7080975732428	5.37747109837237	12.088489980981	8.32904087798967	2.17290352758098	7.31333827199002	7.95391270334323	0.00256096030855275	0.151224722642002	0.00598930047000782	0.0075601541108338	0.00200631588239779	0.0162328277994767	0.0118910629990995	0.00738056832318344	0.00326648175960291	0.00309872929425307	3.58827921784868	0.122081348044846	0.0208228397414201	0.00192966003249547	0.0000745738848221264	0.0214022148491032	0.330272474791703	0.00506121905968334	8.02030263132787	0.0011048396118146	0.00714648781389831	0.00140931979370605	0.00153969807426468	0.00152688880549727	0.00185178062951995	0.00470072914719159	0.005109287663114	0.0478013075754171	0.067468589521468	0.00829169062043956	0	0.00293545955809433	0.484078360184555	0.0139452573358273	0.000924271883817344
Roseobacteraceae	0.0443994943109987	0.0298831160394377	0.0102129158718082	0.0214001169567889	0.0308481247477251	0.0207608864898531	0.0107882346595156	0.0234188356594996	0.0123416765522882	0.0250679832807451	0.0239785436439098	0.0247368060060965	0.0438630692451653	0.0324428798232898	0.000309377755395634	0.00218412598038655	0.0179679014100235	0.0250066635973733	0.000103551787478595	0.011240357379134	0.0329481537266715	0.0149553621285559	0.00326648175960291	0.00589514353540827	0.00957312086475368	0.000277878637431364	0.000248736993498193	0.000694677611698371	0.000671164963399138	0.00112053480885357	0.0325268346385768	0.000144606258848095	0	0.000345262378692063	0.00178662195347457	0.0000634828735903629	0.0000776318356772111	0.000190861100687158	0.00348989426332606	0.0106656695423021	0.02554643831557	0.00637350767672227	0.0040334482866095	0.00248750718613187	0.00128628613177744	0.00404617398548138	0.045382346267302	0.000261882766869996	0.0000840247167106676
Selenomonadaceae	0.0322629582806574	0.0255855441675454	0.00552809207740079	0.0119016693235618	0.0349263514092887	0.102165415094803	0.011269852278244	0.02263296869106	0.0111443497225886	0.0243867880828987	0.024274575046921	0.0242870458968947	0.382583437305053	0.364234601136651	0.000343753061550705	0.0047842759570372	0.0220284441015542	0.0160895587486976	0.000258879468696489	0.0143351051250774	0.0411232595385525	0.0269973420242763	0.0011614157367477	0.00408125321682112	0.00747615153247431	0.00175989803706531	0.00028427084971222	0.00100342321689765	0.000223721654466379	0.000298809282360952	0.0675557334801211	0.000289212517696191	0.000572442612628084	0.0000690524757384127	0.0000893310976737289	0.000228538344925306	0.000310527342708844	0.00115984822725273	0.00420211758237219	0.00601835777178316	0.0490491615658944	0.005031716586886	0.0011000313508935	0.00497501437226373	0.00060026686149614	0.00404617398548138	0.0151274487557673	0.000261882766869997	0.000252074150132003
Shewanellaceae	0.0172945638432364	0.01139356263711	0.00749571807105191	0.0102995215300054	0.0111889808407003	0.0101072736858495	0.00799485247089103	0.00990192380233876	0.00543402176555972	0.0089917766115716	0.00621665946323586	0.00787080191103071	0.0111119775421085	0.01184970433262	0.0015125134708231	0.00114406598972629	0.00791805824848491	0.00736630400542781	0.000258879468696488	0.00686099736128961	0.00966148868676833	0.00194225482189038	0.00333907024314964	0.00362778063717432	0.00428511124422308	0.000555757274862728	0.000586308627531455	0.000926236815597828	0.00164062546608678	0.00212901613682178	0.0125103210148373	0.000144606258848095	0.000286221306314042	0.0000690524757384127	0.000357324390694916	0.0000888760230265082	0.000129386392795352	0.000146816231297814	0.000498556323332293	0.0127133356480863	0.0040874301304912	0.00268358217967253	0.00091669279241125	0.0019347278114359	0.00188655299327358	0.00610892935062875	0	0	0.000504148300264005
Sphaerotilaceae	0.00981036662452591	0.0105940143818742	0.00281089427664447	0.00617971291800322	0.00585591520634781	0.0038243738270782	0.0019264704749135	0.00518672199170125	0.00506561351026754	0.00544956158277067	0.00957168203069649	0.00359808087361404	0.0116968184653774	0.00839833413865304	0.000171876530775352	0.00197611398225449	0.00182724421118882	0.0109525309554387	0.0000517758937392976	0.000846676270116589	0.0136251763531348	0.00116535289313423	0.000943650286107508	0.00249409918805735	0.00164110643395777	0	0.00014213542485611	0.000617491210398552	0.000447443308932758	0.000522916244131666	0.0225185778267071	0.000361515647120238	0.000286221306314042	0.0000690524757384127	0.00133996646510593	0.0000126965747180726	0.0000388159178386056	0.0000293632462595628	0.000712223319046134	0.00584029984954106	0.035765013641798	0.00167723886229533	0.00495014107902075	0.00221111749878388	0.000857524087851628	0.000634693958506882	0.287421526359579	0.000261882766869996	0.000252074150132003
Sphingobacteriaceae	0.0357016434892541	0.0285838501246796	0.0356983573133847	0.139730175423739	0.0197637138214239	0.0254047689941624	0.0260073514113323	0.0583113290582171	0.017867800381671	0.0177110751440047	0.0177618841806739	0.0191148046410746	0.0258304741110418	0.0208232668369342	0.000343753061550704	0.00104005999066026	0.0314692058593631	0.00794785432164579	0.000284767415566137	0.0570192674323345	0.0144922330301525	0.00456429883144239	0.00130659270384116	0.00581956477213381	0.00829670474945319	0.00741009699816971	0.00577425163477947	0.00077186401299819	0.00156605158126465	0.00100848132796821	0.0150123852178047	0.000506121905968334	0.000763256816837445	0	0.00151862866045339	0.000241234919643379	0.000284650064149774	0.00051385680954235	0.00128200197428304	0.00345432369149684	0.010218575326228	0.0209654857786917	0.0033000940526805	0.00138194843673993	0.000343009635140652	0.00991709310167005	0.0605097950230693	0.000916589684044989	0.00033609886684267
Sphingomonadaceae	0.0688748419721871	0.0502715965479505	0.0163968832804261	0.0392526209421316	0.0505072686547499	0.0269527298289321	0.0156044108467994	0.0336351062492141	0.0247754551683994	0.0400542776333645	0.0488451814968532	0.0323827278625263	0.0710581721771679	0.0553369687766043	0.000618755510791267	0.0047842759570372	0.0185769828137531	0.0395454215028229	0.000155327681217893	0.0105980512431835	0.0494222305900072	0.0419527041528322	0.00435530901280389	0.00786019138054436	0.00847904990878183	0.00194515046201955	0.000710677124280551	0.00131216882209692	0.00134232992679828	0.00283868818242904	0.0625516050741862	0.000867637553088572	0.00124029232736085	0.000414314854430476	0.00232260853951695	0.000139662321898798	0.00072456379965397	0.000278950839465847	0.00897401381998129	0.0107725042956474	0.0551803067616312	0.00821847042524713	0.0201672414330475	0.00221111749878389	0.00214381021962907	0.00610892935062875	0.340367597004765	0.000130941383434998	0.00033609886684267
Staphylococcaceae	0.0216434892541087	0.030582720762769	0.0146166502385512	0.0349039340739071	0.0255150591133726	0.0272258993880091	0.0276448513150087	0.0298629448007041	0.0210913726154776	0.0258854175181607	0.0170711442403144	0.0300214872892171	0.022613849033063	0.0220887692413888	0.0243720920639449	0.00728041993462182	0.0535991635282056	0.0169618842230245	0.0247877091276888	0.139146865633644	0.0195707078526846	0.0446718609034786	0.037818599927847	0.00937176664603366	0.0159552014412561	0.0151906988462479	0.00238076836633984	0.0325726613485236	0.0102166222206313	0.0258096517639272	8.27432631921335	0.0322471957231253	0.00133569942946553	0.0473009458808127	68.3968015893789	0.0241107953896198	0.0550797874129813	0.0580805011014153	0.0360384999437343	0.0222394344880389	0.629464240095646	0.124786571354773	0.899642306472402	0.0381417768540221	0.00403036321290265	0.018723471775953	1.31608804175176	0.00170223798465498	0.0164688444752908
Streptococcaceae	0.199949431099874	0.153313377941463	0.383780765237858	0.286555576790371	1.30670565033075	0.299302780228716	0.267779396012976	0.196938262290959	0.323001937827422	0.302995624002049	0.354645620807456	0.663171281017987	0.181203212726139	0.220542555394492	1.35662145740985	1.05503685452577	0.886517983128446	0.547044997455717	0.549885879458212	0.119848485821676	0.290216256321772	0.531692257492491	0.298338667377066	1.22301554730739	0.277164642179535	0.730542937807055	0.188986814274305	1.88311663251169	0.359893568151582	1.42083813762633	10.14336827883	0.288778698919647	0.298242601179232	0.712414392193203	26.7613635856074	1.46328023625786	0.0672679856143034	2.19588632665202	0.215803665670979	0.741486605592799	21.539734930156	3.56446803015004	17.9143772264177	0.15643656303896	0.0590834096529771	2.03665357610377	2.89690643672944	0.00137488452606748	0.852094652162879
Streptomycetaceae	0.170922882427308	0.147416709559099	0.0579044220988759	0.085943785211489	0.163547346120142	0.0803118503686421	0.0528816145363754	0.0922607820948071	0.0662213838887703	0.0922338297883935	0.123247740787009	0.0749974982093927	0.239492358078603	0.160028531326937	0.0204361195091894	0.0249614397758463	0.0511628379132872	0.22215222079527	0.00234285919170322	0.0232106080945755	0.224691544587151	0.0763306145002918	0.0192359481398838	0.0453472579646789	0.0321839206215052	0.0127824173218427	0.00273610692848012	0.0119638922014719	0.00976917891169857	0.0230830170623835	0.445367428128206	0.0113515913195755	0.00419791249260595	0.00324546635970539	0.00687849452087712	0.00539604425518084	0.00245834146311168	0.0150927085774153	0.018802695622818	0.0289522181565662	0.172693923013253	0.126128362444609	0.030067523591089	0.00912085968248353	0.0096900221927234	0.0380023007655996	1.04379396414795	0.00189865005980747	0.00126037075066001
Sutterellaceae	1.19018963337547	0.153313377941463	1.03506496913638	1.20412850598574	1.72644928672861	0.0122015736387733	0.177235283692042	0.6087325537533	0.00571032795702886	0.0208445730540978	0.942860018590772	0.316518676850734	1.09618683718028	1.76664135661858	0.000498441939248522	0.00280816197478271	0.00152270350932402	0.00038770021081199	0.000207103574957191	0.00175174400713777	0.0018579785936093	0.00106824015203971	0.0400688429177957	0.000680208869470185	1.23511493671255	0.0000926262124771213	0.000213203137284165	0.000849050414298009	0	0.00108318364855845	0.00250206420296745	0.000795334423664525	0.000572442612628084	0.0000690524757384127	0.000178662195347458	0.000190448620771088	0.00037522053910652	0.000220224346946722	0.00064100098714152	0.304514658618449	0.0010218575326228	0.0587033601803368	0.00238340126026925	0.0019347278114359	0.000171504817570326	0.000555357213693522	0.045382346267302	0	0.000840247167106676
Tannerellaceae	4.52895069532238	3.125134299121	4.7176175609683	3.55814137123252	2.33985640459355	0.106900354118805	1.05898082005995	3.89098453413806	3.35573869539268	4.56714132348053	4.57398120792654	1.85334896999313	3.99748518402994	2.31943581601896	0.00305940224780127	40.946433790301	0.00944076175780894	0.00407085221352589	0.00209692369644156	0.0945065891850828	0.00730804913486323	0.00213648030407941	0.00312130479250944	0.0124704959402867	5.60401378164714	4.01988499529459	1.12473538381451	0.00169810082859602	0.0000745738848221264	0.0243529565124176	1.39615182525584	0.198761302786707	35.5571774762913	0.000207157427215238	0.0207248146603051	0.00176482388581209	0.00194079589193027	0.0016590234136653	0.000427333991427681	0.00553760138172948	0.0183934355872104	0.055348882455746	0.0720520534835244	0.00552779374695972	0.000857524087851628	0.0030147963029077	0.59753422585281	0.116865184715736	0.000504148300264006
Thermaceae	0.00556257901390644	0.00489723306331922	0.00103066123476964	0.00171658692166756	0.00648333469274222	0.00264063907107781	0.00144485285618513	0.00377216144851	0.0023946536593992	0.00422341022664727	0.00394708537348309	0.00258612062791009	0.0100397691827823	0.0048319182715538	0.00587817735251705	0.00197611398225449	0.00263935274949497	0.0137633574838256	0.000388319203044733	0.000291957334522962	0.0111478715616558	0.00184514208079586	0.00050811938482712	0.00400567445354665	0.00154993385429345	0.0000926262124771213	0.0000355338562140276	0.00169810082859602	0.000149147769644253	0.000448213923541428	0.330272474791703	0.0281982204753786	0.0000954071021046807	0.00207157427215238	0.034571134799733	0.000165055471334943	0.00107390706020142	0.000190861100687159	0.00185178062951995	0.00121079387124632	1.09747499003689	0.0612192184737798	0.0656352039366455	0.0143722637420952	0.000257257226355488	0.000793367448133603	6.48211179184631	0	0.000756222450396008
Thermoanaerobacteraceae	0.0115297092288243	0.00889497433949819	0.00374785903552596	0.00949844763322718	0.00962043212471425	0.00664712593754069	0.00394926447357268	0.00707280271595625	0.00497351144644449	0.0094004937302794	0.00927565062768525	0.00832056202023246	0.0122816593886463	0.00989392788937208	0.000171876530775352	0.0023921379785186	0.00893319392136758	0.0141510576946376	0.0000776638406089466	0.0115031189802047	0.013129715394839	0.00679789187661632	0.000290353934186925	0.00377893816372325	0.00373807576623715	0.000463131062385607	0.000159902352963124	0.000540304809098733	0.000223721654466379	0.000186755801475595	0.0125103210148373	0.000216909388272143	0.0000954071021046807	0.000138104951476825	0.000178662195347458	0.000165055471334943	0.000168202310633957	0.00010277136190847	0.00178055829761533	0.00331187735370316	0	0.005031716586886	0.00055001567544675	0.000829169062043958	0	0.00269744932365425	0.00756372437788367	0	0.0000840247167106676
Treponemataceae	0.0457142857142857	0.0221874640827932	0.00890116520937415	0.0226589473660118	0.023005381167795	0.0285006906637019	0.0184941165591696	0.0224757952973721	0.011881166233173	0.0277927640721304	0.0196367497330783	0.0336195681628312	0.0251481597005614	0.0210533581831987	0.000275002449240563	0.0028081619747827	0.0285253124080033	0.0146356829581526	0.000103551787478596	0.0208165579514872	0.0440960252883273	0.00806035751084507	0.00820249864078065	0.00347662311062539	0.00619973541717381	0.00351979607413061	0.000390872418354303	0.0024699648415942	0.000596591078577011	0.000597618564721904	0.0625516050741862	0.000216909388272143	0.000381628408418723	0.000207157427215238	0.000446655488368645	0.000152358896616871	0.000142325032074887	0.000161497854427596	0.00277767094427992	0.0178235980164347	0.0040874301304912	0.0166046647367238	0	0.00331667624817583	0.000428762043925814	0.00690229679876235	0	0	0.000168049433421335
Turicibacteraceae	0.0112262958280657	0.0102941837861608	0.00206132246953928	0.0027465390746681	0.0299069955181335	0.00701135201631006	0.0485470559678202	0.00958757701496291	0.00681555272290541	0.0110353622051106	0.0679885455582462	0.0113564427573443	0.00399641297567062	0.0618945721451417	0.0000515629592326057	0.00052002999533013	0.00659838187373742	0.00445855242433788	0.000103551787478596	0.0203494262162505	0.0178365944986492	0.000291338223283557	0.000217765450640194	0.00763345509072097	0.00309986770858691	1.02148187119769	0.00014213542485611	0.000385932006499095	0.000149147769644253	0.000112053480885357	0.0125103210148372	0.0000723031294240477	0.000381628408418723	0.000138104951476825	0.000982642074411018	0.0000888760230265079	0.000194079589193028	0.00020554272381694	0.000356111659523067	0.000195863714466316	0	0.0110697764911492	0.0003666771169645	0.000552779374695971	0.00188655299327358	0.00404617398548138	0	0.0000654706917174992	0.000252074150132003
Veillonellaceae	0.0940581542351454	0.140620549389595	0.067274069687691	0.0203701648037884	1.3015817245252	0.0719346505569473	1.25548080850113	2.7080975732428	0.0231176180195846	0.0662121732306636	0.0245706064499322	0.144710315135665	0.110145040548971	0.182577483260855	0.429021008468357	0.00509629395423528	2.46535849516288	1.3354333761419	0.0757481325405927	0.0163496107332859	0.705536404613236	0.0966271773890463	0.309299528392622	0.0090694515929358	0.00811435959012455	1.14374847166749	0.138457670737958	0.999255151227456	0.000596591078577011	0.0875137685714638	0.582980959291415	0.00520582531853144	0.031675157898754	0.0205776377700469	0.600840962953501	0.00368200666824104	0.00645638100048804	0.0544541401883594	0.0347564979694513	0.0178770153931074	12.5668039361952	0.0134179108983627	0.009533605041077	7.20299164197586	2.49530934323945	0.010789797294617	0.234475455714394	0	0.285936110966402
Vibrionaceae	0.0356005056890012	0.0287837371884885	0.0163968832804261	0.0413125252481326	0.0235282307397903	0.0285006906637018	0.0172419107504758	0.0339494530365899	0.0136311054458108	0.0307900229426543	0.0167751128373031	0.0254114461698991	0.0249532127261385	0.0240445456846368	0.00831882408952704	0.00374421596637694	0.0516704057497285	0.0175434345392425	0.000906078140437709	0.0472386967258152	0.0250207783939385	0.0056325389834821	0.00362942417733657	0.00529051342921255	0.0113053998783758	0.00287141258679076	0.00165232431395228	0.00216121923639493	0.00425071143486121	0.00825460642522129	0.0475392198563815	0.000867637553088572	0.000858663918942126	0.000759577233122539	0.0033945817116017	0.000850670506110862	0.000789256996051646	0.0011892114735123	0.00199422529332918	0.0216696491368642	0.0224808657177016	0.0214686574373802	0.021267272783941	0.00248750718613187	0.00411611562168782	0.0109484707842437	0.0378186218894183	0.000261882766869997	0.00176451905092402
Weeksellaceae	0.0392414664981036	0.0266849230184945	0.0364479291204899	0.129545093021845	0.0224825315957996	0.0275901254667785	0.0383367624507786	0.0576826354834654	0.0264332923172143	0.0303813058239465	0.0173671756433256	0.0250741260879978	0.0252456331877729	0.0253100480890913	0.00042969132693838	0.00416023996264105	0.040503913348019	0.0078509292689428	0.000750750459219816	0.051647252477112	0.0214286864462939	0.0020393675629849	0.00181471208866829	0.00506377713938916	0.0111230547190471	0.00500181547376455	0.00175892588259436	0.00108060961819747	0.000969460502687643	0.00126993945003405	0.0325268346385768	0.000723031294240477	0.00276680596103574	0.000552419805907301	0.00241193963719068	0.000634828735903629	0.000776318356772111	0.00104239524221448	0.00149566896999688	0.00582249405731685	0.0286120109134384	0.0241522396170528	0.0115503291843817	0.00414584531021979	0.000943276496636791	0.0114244912531239	0.166401936313441	0.000654706917174992	0.00033609886684267
Xanthobacteraceae	0.00970922882427307	0.00599661191426844	0.00215501894542743	0.00286097820277927	0.00742446392233383	0.00482599554369393	0.00423823504480971	0.00455802841694959	0.00340777636145271	0.006130756780617	0.00522988811986509	0.00573444139232237	0.0108195570804741	0.00839833413865305	0.000137501224620282	0.00052002999533013	0.00131967637474748	0.00823862947975479	0.00011649576091342	0.000262761601070666	0.00780351009315905	0.00485563705472595	0.00145176967093463	0.00181389031858716	0.000820553216978887	0.00750272321064683	0.000479707058889372	0.000463118407798914	0.000149147769644253	0.000784374366197499	0.0200165136237396	0.000578425035392381	0.0000954071021046807	0	0.000446655488368645	0.0000380897241542177	0.000077631835677211	0.000425767070763661	0.000925890314759973	0.00275989779475263	0.0163497205219648	0.000670895544918133	0.00238340126026925	0	0.000257257226355488	0.0197548494585267	0.022691173133651	0	0
Xanthomonadaceae	0.0598735777496839	0.0500717094841415	0.0152725255697683	0.0304408080775714	0.0415142560164301	0.0252226559547777	0.0174345577979672	0.0289199044385766	0.0201703519772471	0.0309262619822235	0.0356224454956848	0.0241746058695943	0.0571194635059265	0.0503900048319182	0.000962508572341972	0.00405623396357501	0.016648225035276	0.0458455499285178	0.000362431256175085	0.00750330349724012	0.0554916273291309	0.0175774061381079	0.00551672474955159	0.00702882498452525	0.00939077570542504	0.00120414076220258	0.000781744836708606	0.00270152404549366	0.00208806877501954	0.0059014833266288	0.072559861886056	0.000650728164816429	0.00267139885893105	0.000552419805907302	0.00169729085580085	0.000215841770207234	0.000297588703429309	0.000264269216336066	0.00498556323332293	0.0133187325837095	0.29531682692799	0.00587033601803367	0.598233716327583	0.00304028656082784	0.00411611562168781	0.00587091911618867	1.27826941986234	0.000130941383434998	0.00100829660052801
Yersiniaceae	0.0283185840707965	0.0183896098704232	0.00534069912562449	0.0202557256756772	0.0188225845918323	0.0127479127569274	0.00799485247089103	0.0155601659751037	0.00948651257377374	0.0198908997771129	0.0167751128373031	0.0181028443953706	0.0214441671865253	0.0149559375071903	0.0684068592485902	0.0023921379785186	0.0256829325239318	0.0199665608568174	0.000530702910827802	0.0182473334076851	0.0227912040816073	0.00776901928756151	0.00442789749635061	0.00415683198009558	0.00665559831549542	0.000741009699816971	0.0054189130726392	0.000694677611698371	0.0102911961054534	0.019459954513757	0.0550454124652839	0.000723031294240477	0.000477035510523403	0.000552419805907302	0.00080397987906356	0.000571345862313266	0.000530484210460942	0.000352358955114754	0.00178055829761533	0.0165059693918432	0.0296338684460612	0.00888936597016526	0.0018333855848225	0.00304028656082784	0.0131201185441299	0.00531556190249514	0.0302548975115346	0.000196412075152498	0.00562965601961472
Zoogloeaceae	0.00829329962073324	0.0100942967223519	0.00309198370430892	0.00583639553366971	0.00554220546315061	0.00464388250430925	0.00183014695116783	0.00502954859801334	0.00396038874439098	0.00463212734535507	0.00552591952287632	0.00573444139232237	0.00906503431066749	0.0102390649087688	0.0000687506123101408	0.00052002999533013	0.00050756783644134	0.00513702779325886	0.0000258879468696488	0.0000291957334522962	0.00619326197869765	0.00301049497393009	0.00225024298994867	0.00075578763274465	0.000547035477985925	0.0000926262124771213	0.0000533007843210414	0.000231559203899457	0.000298295539288506	0.000560267404426785	0.00250206420296745	0.000144606258848095	0.000190814204209361	0	0.000178662195347458	0.0000253931494361452	0	0	0.000427333991427681	0.00900973086545053	0.0091967177936052	0.0020126866347544	0.000733354233929	0.000276389687347986	0.000428762043925814	0.000634693958506883	0.0378186218894183	0	0.000168049433421335
[truncated: 12 more columns]

## Sheet: S6 table
Resistance gene	Phenotype group	Samples
		P1 d+7	P1 d+28	P2 d-7	P3 d-7	P3 d+7	P3 d+28	P4 d-7	P4 d+7	P4 d+28	P5 d-7	P5 d+7	P5 d+28	P6 d-7	P6 d+7	P7 d-7	P7 d+7	P8 d-7	P8 d+7	P8 d+28	P9 d-7	P9 d+7	P9 d+28	P10 d-7	P10 d+7	P10 d+28	P11 d-7	P11 d+7	P11 d+28	P12 d-7	P12 d+7	P12 d+28	P13 d-7	P13 d+7	P13 d+28	P14 d-7	P15 d-7	P15 d+7	P15 d+28	P16 d-7	P16 d+7	P16 d+28	P17 d+7	P17 d+28	P18 d-7	P18 d+7	P18 d+28
aac(3)-IIa	aminoglycoside	0	0	0	0	0	0	0	0	0	0	0	0	0	0	0	0	0	0	0	0	0	0	1	1	1	0	0	0	0	0	0	0	0	0	0	0	0	0	0	0	0	0	1	0	0	0
aac(3)-IV	aminoglycoside	0	0	0	0	0	0	0	0	0	0	0	0	0	0	0	0	0	0	0	0	0	0	1	1	0	0	0	0	0	0	0	0	0	0	0	0	0	0	0	0	0	0	0	0	0	0
aac(6')-aph(2'')	aminoglycoside	0	0	0	0	0	1	0	0	0	0	1	0	1	0	1	0	0	1	0	0	0	0	1	1	0	0	0	0	0	0	0	0	0	0	0	1	0	1	0	0	0	0	0	0	0	1
aac(6')-Ib-cr	aminoglycoside	0	0	0	0	0	0	0	0	0	0	0	0	0	0	0	0	0	0	0	0	0	0	0	1	1	0	0	0	0	0	0	0	0	0	0	0	0	0	0	0	0	0	1	0	0	0
aac(6')-Ii	aminoglycoside	1	0	1	1	0	1	0	1	1	0	0	0	1	1	1	1	0	1	1	1	1	0	1	1	1	0	0	1	0	0	0	0	0	1	0	1	1	1	1	0	0	0	0	0	0	0
aadA1	aminoglycoside/aminocyclitol	0	0	0	0	0	0	0	0	0	0	0	0	0	0	0	0	0	0	0	0	0	0	0	0	0	0	0	0	0	0	0	0	0	0	0	0	0	0	1	1	0	0	1	0	0	0
aadA16	aminoglycoside/aminocyclitol	0	0	0	0	0	0	0	0	0	0	0	0	0	0	0	0	0	0	0	0	0	0	0	1	0	0	0	0	0	0	0	0	0	0	0	0	0	0	0	0	0	0	0	0	0	0
ant(6)-Ia	aminoglycoside	0	0	0	0	0	1	0	1	1	0	0	0	1	1	1	1	0	1	1	1	1	0	0	0	0	0	0	1	1	1	0	0	0	1	0	0	0	1	0	0	1	0	0	0	0	0
aph(3')-Ia	aminoglycoside	0	0	0	0	0	0	0	0	0	0	0	0	0	0	0	0	0	0	0	0	0	0	0	0	0	0	0	0	0	0	0	0	0	0	0	0	0	0	1	1	0	0	0	0	0	0
aph(3'')-Ib	aminoglycoside	0	0	0	0	0	1	1	0	0	1	0	0	0	0	0	0	0	0	0	0	0	0	0	0	0	1	0	0	0	0	0	0	0	0	0	0	0	0	1	1	0	0	0	0	0	0
aph(3')-III	aminoglycoside	0	0	0	0	0	1	0	0	0	0	1	0	1	1	1	1	0	1	1	0	0	0	1	1	1	0	0	1	0	0	0	0	0	0	0	0	0	0	0	0	0	0	1	0	0	0
aph(4)-Ia	aminoglycoside	0	0	0	0	0	0	0	0	0	0	0	0	0	0	0	0	0	0	0	0	0	0	1	1	0	0	0	0	0	0	0	0	0	1	0	1	0	0	0	0	0	0	0	0	0	0
aph(6)-Id	aminoglycoside	0	0	0	0	0	1	1	0	0	0	0	0	0	0	0	0	0	0	0	0	0	0	0	0	0	1	0	0	0	0	0	0	0	0	0	0	0	0	1	1	0	0	1	0	0	0
ARR-3	rifamycin	0	0	0	0	0	0	0	0	0	0	0	0	0	0	0	0	0	0	0	0	0	0	0	1	0	0	0	0	0	0	0	0	0	0	0	0	0	0	0	0	0	0	0	0	0	0
blaACT-15	beta-lactam	0	0	0	0	0	1	0	0	0	0	0	0	0	0	0	0	0	0	0	0	0	0	1	1	1	0	0	0	0	0	0	0	0	0	0	0	0	0	0	0	0	0	1	0	0	0
blaCTX-M-1	beta-lactam	0	0	0	0	0	0	0	0	0	0	0	0	0	0	0	0	0	0	0	0	0	0	0	0	0	0	0	0	0	0	0	0	0	0	0	0	0	0	1	1	1	0	0	0	0	0
blaCTX-M-15	beta-lactam	0	0	0	0	0	0	0	0	0	0	0	0	0	0	0	0	0	0	0	0	0	0	0	1	1	0	0	0	0	0	0	0	0	0	0	0	0	0	0	0	0	0	1	0	0	0
blaLEN13	beta-lactam	0	0	0	0	0	0	0	0	0	0	0	0	0	0	0	0	0	0	0	0	0	0	0	0	0	0	0	0	0	0	0	0	0	0	1	0	0	0	0	0	0	0	0	0	0	0
blaOXA-1	beta-lactam	0	0	0	0	0	0	0	0	0	0	0	0	0	0	0	0	0	0	0	0	0	0	0	1	1	0	0	0	0	0	0	0	0	0	0	0	0	0	0	0	0	0	1	0	0	0
blaOXY-6-2	beta-lactam	0	0	1	0	0	0	0	0	0	0	0	0	0	0	0	0	0	0	0	0	0	0	0	1	0	0	0	0	0	0	0	0	0	0	0	0	0	0	0	0	0	0	0	0	0	0
blaSHV-1	beta-lactam	0	0	0	0	0	0	0	0	0	0	0	0	0	0	0	0	0	0	0	0	0	0	1	1	1	0	0	0	0	0	0	0	0	0	0	0	0	0	1	1	0	0	0	0	0	0
blaTEM-116	beta-lactam	1	0	1	0	0	0	0	0	0	0	1	1	1	1	1	1	0	1	0	0	0	0	0	0	0	0	1	0	0	0	1	0	0	0	1	0	0	0	0	0	0	0	0	0	1	0
blaTEM-169	beta-lactam	0	0	0	0	0	1	0	0	0	0	0	0	0	0	0	0	0	0	0	0	0	0	0	0	0	0	0	0	0	0	0	0	0	0	0	0	0	0	0	0	0	0	0	0	0	0
blaTEM-181	beta-lactam	0	0	0	0	0	0	1	0	0	0	0	0	0	0	0	0	0	0	0	0	0	0	0	0	0	0	0	0	0	0	0	0	0	0	0	0	0	0	0	0	0	0	0	0	0	0
blaTEM-1B	beta-lactam	0	0	0	0	0	0	1	0	0	1	0	0	0	0	0	0	0	0	0	0	0	0	0	0	1	0	0	0	0	0	0	0	0	0	0	0	0	0	1	1	0	0	1	0	0	0
blaTEM-1C	beta-lactam	0	0	0	0	0	0	1	0	0	0	0	0	0	0	0	0	0	0	0	0	0	0	1	1	0	0	0	0	0	0	0	0	0	0	0	0	0	0	0	0	0	0	0	0	0	0
blaTEM-33	beta-lactam	0	0	0	0	0	1	0	0	0	0	0	0	0	0	0	0	0	0	0	0	0	0	0	0	0	0	0	0	0	0	0	0	0	0	0	0	0	0	0	0	0	0	0	0	0	0
blaZ	beta-lactam	0	0	0	0	0	0	0	0	0	0	1	0	0	0	0	0	0	0	0	0	0	0	0	0	0	0	0	0	0	0	0	0	0	0	0	0	0	0	0	0	0	0	0	0	0	1
cat	amphenicol	0	0	1	0	0	0	0	0	0	0	0	0	0	0	0	0	0	0	0	0	0	0	0	0	0	0	0	0	0	0	0	0	0	0	0	0	0	0	0	0	0	0	0	0	0	0
catA1	amphenicol	0	0	0	0	0	0	0	0	0	0	0	0	0	0	0	0	0	0	0	0	0	0	0	0	0	0	0	0	0	0	0	0	0	0	0	0	0	0	1	1	0	0	0	0	0	0
catP	amphenicol	0	0	0	0	0	0	0	0	0	0	0	0	0	0	0	0	0	0	0	0	0	0	0	0	0	0	0	0	0	0	0	1	0	0	0	0	0	0	0	0	0	0	0	0	0	0
cepA	unknow beta-lactam	0	1	0	0	0	0	0	0	0	0	0	0	0	0	0	0	0	0	0	0	0	0	0	0	0	0	0	0	0	0	0	0	0	0	0	0	0	0	0	0	0	0	0	0	0	0
cepA-29	unknow beta-lactam	0	1	0	0	0	0	0	0	0	0	0	0	0	0	0	0	0	0	0	0	0	0	0	0	0	0	0	0	0	0	0	0	0	0	0	0	0	0	0	0	0	0	0	0	0	0
cfr(B)	amphenicol	0	0	0	0	0	0	0	0	0	0	0	0	0	0	0	0	0	0	0	0	0	0	1	0	0	0	0	0	0	0	0	0	0	0	0	0	0	0	0	0	0	0	0	0	0	0
cfxA	beta-lactam	0	1	0	0	0	0	0	0	0	0	0	0	0	0	1	0	0	0	0	0	0	0	0	0	0	0	0	0	0	0	0	0	0	0	1	0	0	0	0	0	0	0	0	0	0	0
cfxA3	beta-lactam	0	1	0	0	0	0	0	0	0	0	0	0	0	0	1	0	0	0	0	0	0	0	0	0	0	0	0	0	0	0	0	0	0	0	1	0	0	0	0	0	0	0	0	0	0	0
cfxA4	unknow beta-lactam	0	1	0	0	0	0	0	0	0	0	0	0	0	0	1	0	0	0	0	0	0	0	0	0	0	0	0	0	0	0	0	0	0	0	1	0	0	0	0	0	0	0	0	0	0	0
cfxA5	unknow beta-lactam	0	1	1	1	0	0	0	0	0	0	0	0	0	0	1	0	0	0	0	0	0	0	0	0	0	0	0	0	1	0	0	1	0	0	1	0	0	0	0	0	0	0	0	0	0	0
ClpL	heat	0	0	1	0	0	0	0	0	0	0	0	0	0	0	0	0	0	0	0	0	0	0	0	0	1	0	0	0	0	0	0	0	1	0	0	0	0	0	0	0	0	0	0	0	0	0
dfrA1	folate pathway antagonist	0	0	0	0	0	0	0	0	0	0	0	0	0	0	0	0	0	0	0	0	0	0	0	0	0	0	0	0	0	0	0	0	0	0	0	0	0	0	1	1	0	0	0	0	0	0
dfrA14	folate pathway antagonist	0	0	0	0	0	1	1	0	0	0	0	0	0	0	0	0	0	0	0	0	0	0	1	1	1	0	0	0	0	0	0	0	0	0	0	0	0	0	0	0	0	0	1	0	0	0
dfrA27	folate pathway antagonist	0	0	0	0	0	0	0	0	0	0	0	0	0	0	0	0	0	0	0	0	0	0	0	1	0	0	0	0	0	0	0	0	0	0	0	0	0	0	0	0	0	0	0	0	0	0
dfrG	folate pathway antagonist	1	0	1	0	0	0	0	1	1	0	1	0	1	1	1	0	0	1	1	1	1	0	1	1	0	0	0	1	0	0	0	0	0	1	0	0	0	0	0	0	0	0	0	0	0	1
erm(B)	macrolide/streptogramin b	0	0	1	0	0	1	0	0	0	0	0	0	1	0	1	1	0	1	1	0	0	0	0	0	0	0	0	0	0	0	0	1	0	1	0	0	1	1	0	0	0	0	0	0	0	0
erm(C)	macrolide/streptogramin b	0	0	0	0	0	0	0	0	0	0	1	0	0	0	0	0	0	0	0	0	0	0	0	0	0	0	0	0	0	0	0	0	0	0	0	0	0	0	0	0	0	0	0	0	0	1
erm(F)	macrolide/streptogramin b	0	1	0	0	0	0	0	0	0	0	0	0	0	0	0	0	0	0	0	0	0	0	0	0	0	0	0	0	0	0	0	0	0	0	1	0	0	0	0	0	0	0	0	0	0	0
erm(T)	macrolide/streptogramin b	1	0	1	0	0	0	0	1	1	0	0	0	1	1	0	0	0	1	0	0	1	0	0	0	0	0	0	1	0	0	0	0	0	0	0	1	0	0	0	0	0	0	0	0	0	0
fosA	fosfomycin	0	0	0	0	0	0	0	0	0	0	0	0	0	0	0	0	0	0	0	0	0	0	0	0	1	0	0	0	0	0	0	0	0	0	0	0	0	0	1	1	0	0	0	0	0	0
fusB	antibacterial steroids	0	0	0	0	0	0	0	0	0	0	1	0	0	0	0	0	0	0	0	0	0	0	0	0	0	0	0	0	0	0	0	0	0	0	0	0	0	0	0	0	0	0	0	0	0	0
lnu(B)	lincosamide	0	0	0	0	0	0	0	0	0	0	0	0	0	0	1	0	0	0	0	0	0	0	0	0	0	0	0	0	0	0	0	0	0	0	0	0	0	0	0	0	0	0	0	0	0	0
lnu(C)	lincosamide	0	0	0	0	0	0	0	0	0	0	0	0	0	0	0	0	0	0	0	1	0	0	0	0	0	0	0	0	1	1	0	0	0	0	0	0	0	0	0	0	1	0	0	1	0	0
lsa(A)	lincosamide/streptogramin a	0	0	0	0	0	0	0	0	0	0	0	0	0	0	1	0	0	0	0	0	0	0	0	0	1	0	0	0	0	0	0	0	0	0	0	0	0	0	0	0	0	0	0	0	0	0
lsa(E)	streptogramin a	0	0	0	0	0	0	0	0	0	0	0	0	0	0	1	0	0	0	0	0	0	0	0	0	0	0	0	0	0	0	0	0	0	0	0	0	0	0	0	0	0	0	0	0	0	0
mecA	beta-lactam	0	0	0	0	0	0	0	0	0	0	1	0	0	0	0	0	0	0	0	0	0	0	0	0	0	0	0	0	0	0	0	0	0	0	0	0	0	0	0	0	0	0	0	0	0	1
mef(A)	macrolide	0	0	0	0	0	0	0	0	0	0	1	1	0	1	0	0	0	1	0	0	0	0	0	0	0	0	0	0	0	0	0	0	0	1	0	0	0	0	0	0	0	0	0	0	0	1
mph(C)	macrolide	0	0	0	0	0	0	0	0	0	0	1	0	0	0	0	0	0	0	0	0	0	0	0	0	0	0	0	0	0	0	0	0	0	0	0	0	0	0	0	0	0	0	0	0	0	1
msr(A)	macrolide/streptogramin b	0	0	0	0	0	0	0	0	0	0	1	0	0	0	0	0	0	0	0	0	0	0	0	0	0	0	0	0	0	0	0	0	0	0	0	0	0	0	0	0	0	0	0	0	0	1
msr(C)	macrolide/streptogramin b	1	0	1	0	0	1	0	1	1	0	1	1	1	1	1	1	0	1	1	1	1	0	1	1	0	0	0	1	0	0	0	0	0	1	0	1	1	1	1	0	0	0	0	0	0	0
msr(D)	macrolide/streptogramin b	0	0	1	0	0	0	0	0	0	0	0	0	0	0	0	0	0	0	0	0	0	0	0	0	0	0	0	0	0	0	0	0	0	0	0	0	0	0	0	0	0	0	0	0	0	1
OqxA	quaternary ammonium compounds	0	0	0	0	0	0	0	0	0	0	0	0	0	0	0	0	0	0	0	0	0	0	0	1	1	0	0	0	0	0	0	0	0	0	0	0	0	0	1	1	0	0	0	0	0	0
OqxB	quaternary ammonium compounds	0	0	0	0	0	0	0	0	0	0	0	0	0	0	0	0	0	0	0	0	0	0	0	0	1	0	0	0	0	0	0	0	0	0	0	0	0	0	0	1	0	0	0	0	0	0
poxtA	oxazilidon/tetracycline	0	0	0	0	0	0	0	0	0	0	1	0	0	0	0	0	0	0	0	0	0	0	0	0	0	0	0	0	0	0	0	0	0	0	0	0	0	0	0	0	0	0	0	0	0	0
qacA	quaternary ammonium compounds	0	0	0	1	0	0	0	0	0	0	0	0	0	0	0	0	0	0	0	0	0	0	0	0	0	0	0	0	0	0	0	0	0	0	0	0	0	0	0	0	0	0	0	0	0	0
qnrB1	quinolone	0	0	0	0	0	0	0	0	0	0	0	0	0	0	0	0	0	0	0	0	0	0	1	1	1	0	0	0	0	0	0	0	0	0	0	0	0	0	0	0	0	0	1	0	0	0
qnrB6	quinolone	0	0	0	0	0	0	0	0	0	0	0	0	0	0	0	0	0	0	0	0	0	0	0	1	0	0	0	0	0	0	0	0	0	0	0	0	0	0	0	0	0	0	0	0	0	0
qnrD1	quinolone	0	0	0	0	0	1	1	0	0	1	0	0	0	0	0	0	0	0	0	0	0	0	1	1	1	0	0	0	0	0	0	0	0	0	0	0	0	0	0	0	0	0	0	0	0	0
sul1	folate pathway antagonist	0	0	0	0	0	0	0	0	0	0	0	0	0	0	0	0	0	0	0	0	0	0	0	1	0	0	0	0	0	0	0	0	0	0	0	0	0	0	1	1	0	0	0	0	0	0
sul2	folate pathway antagonist	0	0	0	0	0	0	0	0	0	0	0	0	0	0	1	0	0	0	0	0	0	0	0	0	0	1	0	0	0	0	0	1	0	0	0	0	0	0	1	1	0	0	1	0	0	0
tet(32)	tetracycline	0	0	0	0	0	0	0	0	0	0	0	0	0	0	0	0	0	0	0	0	0	0	0	1	0	0	0	0	0	0	0	0	0	0	0	0	0	0	0	0	0	0	0	0	0	0
tet(40)	tetracycline	0	0	0	0	0	0	0	0	0	0	0	0	0	0	0	0	0	0	0	0	0	0	1	1	0	1	0	0	0	0	0	1	0	0	0	0	0	0	0	0	0	1	0	0	0	0
tet(44)	tetracycline	0	0	0	0	0	0	0	0	0	0	1	0	0	0	0	0	0	0	0	0	0	0	0	0	0	0	0	0	0	0	0	0	0	0	0	0	0	0	0	0	0	0	0	0	0	0
tet(A)	tetracycline	0	0	0	0	0	0	0	0	0	0	0	0	0	0	0	0	0	0	0	0	0	0	1	1	1	0	0	0	0	0	0	0	0	0	0	0	0	0	0	0	0	0	0	0	0	0
tet(B)	tetracycline	0	0	0	0	0	0	0	0	0	0	0	0	0	0	0	0	0	0	0	0	0	0	0	0	0	0	0	0	0	0	0	0	0	0	0	0	0	0	1	1	0	0	0	0	0	0
tet(D)	tetracycline	0	0	0	0	0	0	0	0	0	0	0	0	0	0	0	0	0	0	0	0	0	0	1	1	1	0	0	0	0	0	0	0	0	0	0	0	0	0	1	1	0	0	0	0	0	0
tet(K)	tetracycline	0	0	0	0	0	0	0	0	0	0	0	0	0	0	0	1	0	0	0	0	0	0	0	0	0	0	0	0	0	0	0	0	0	0	0	0	0	0	0	0	0	0	0	0	0	0
tet(M)	tetracycline	0	0	0	0	0	0	1	0	0	0	0	0	0	0	1	0	0	0	0	0	0	0	1	1	0	0	0	0	0	0	0	0	0	0	0	0	0	0	0	0	0	0	0	0	0	0
tet(O)	tetracycline	0	0	0	0	1	0	0	0	0	0	0	0	0	0	0	0	0	0	0	0	0	0	0	0	0	1	0	0	0	1	0	1	0	0	0	0	0	0	0	0	1	0	0	0	0	0
tet(Q)	tetracycline	0	0	0	0	0	0	1	0	0	1	0	0	1	0	0	0	1	0	0	0	0	0	1	1	0	1	0	0	0	0	0	0	0	0	1	0	0	0	0	0	0	0	0	0	0	0
tet(S)	tetracycline	0	0	0	0	0	0	0	0	0	0	0	0	0	0	0	0	0	0	0	0	0	0	1	1	0	0	0	0	0	0	0	0	0	0	0	0	0	0	0	0	0	0	0	0	0	0
tet(W)	tetracycline	0	1	0	1	1	0	0	0	0	0	0	0	0	0	0	0	0	0	0	0	0	0	0	0	0	0	0	1	0	0	0	1	0	0	0	0	0	0	0	0	0	0	0	0	0	0
tet(X)	tetracycline	0	0	1	0	0	0	0	0	0	0	0	0	0	0	0	0	0	0	0	0	0	0	0	0	0	0	0	0	0	0	0	0	0	0	0	0	0	0	0	0	0	0	0	0	0	0
VanC2XY	glycopeptide	0	0	0	0	0	0	0	0	0	0	0	0	0	0	0	0	0	0	0	0	0	0	0	0	1	0	0	0	0	0	0	0	0	0	0	0	0	0	0	0	0	0	0	0	0	0
VanHAX	glycopeptide	0	0	0	0	0	0	0	0	0	0	0	0	0	0	0	0	0	0	0	0	0	0	0	0	0	0	0	0	0	0	0	0	0	1	0	1	1	1	0	0	0	0	0	0	0	0

## Sheet: S7 table
Annotation	Antibiotics	Class
aac(6')-Ii	tobramycin, gentamicin, sisomicin, dibekacin, netilmicin	Aminoglycosides
aac(6')-aph(2'')	tobramycin, gentamicin, dibekacin, netilmicin, isepamicin, kanamycin, amikacin, fortimicin, streptomycin	Aminoglycosides
aph(3')-III	isepamicin, kanamycin, amikacin, butirosin, lividomycin, paromomycin, ribostamycin, neomycin	Aminoglycosides
ant(6)-Ia	streptomycin	Aminoglycosides
aph(3'')-Ib	streptomycin	Aminoglycosides
aph(6)-Id	streptomycin	Aminoglycosides
aac(3)-IV	tobramycin, gentamicin	Aminoglycosides
aac(3)-IIa	tobramycin, gentamicin	Aminoglycosides
aph(4)-Ia	hygromycin	Aminoglycosides
aac(6')-Ib-cr	tobramycin, sisomicin, dibekacin, netilmicin, amikacin, fluoroquinolone, ciprofloxacin	Aminoglycosides, Quinolones
aadA16	streptomycin, spectinomycin	Aminoglycosides, Aminocyclitol
aph(3')-Ia	kanamycin, lividomycin, paromomycin, ribostamycin, neomycin	Aminoglycosides
aadA1	streptomycin, spectinomycin	Aminoglycosides, Aminocyclitol
tet(X)	doxycycline, tetracycline, minocycline, tigecycline	Tetracyclines
potxA	doxycycline, tetracycline, chlopamrhenicol, florfenicol, linezolid	Tetracyclines, Amphenicol, Oxazolidinon
tet(Q)	doxycycline, tetracycline, minocycline	Tetracyclines
tet(W)	doxycycline, tetracycline, minocycline	Tetracyclines
tet(O)	doxycycline, tetracycline, minocycline	Tetracyclines
tet(K)	doxycycline, tetracycline	Tetracyclines
tet(44)	doxycycline, tetracycline, minocycline	Tetracyclines
tet(M)	doxycycline, tetracycline, minocycline	Tetracyclines
tet(A)	doxycycline, tetracycline	Tetracyclines
tet(S)	doxycycline, tetracycline, minocycline	Tetracyclines
tet(40)	doxycycline, tetracycline	Tetracyclines
tet(D)	doxycycline, tetracycline	Tetracyclines
tet(32)	doxycycline, tetracycline	Tetracyclines
tet(B)	doxycycline, tetracycline, minocycline	Tetracyclines
blaTEM-116	ampicillin, cephalothine, piperacillin, amoxicillin, ticarcillin	β-lactams
cfxA3	ampicillin	β-lactams
cfxA	ampicillin, cefoxitin	β-lactams
blaOXY-6-2	ampicillin, piperacillin, amoxicillin, ticarcillin, amoxicillin + clavulanic acid, ticarcillin + clavulanic acid, piperacillin + tazobactam, ampicillin + clavulanic acid, cefoxitin, cefotaxim, ceftazidim	β-lactams
blaTEM-33	ampicillin, piperacillin, amoxicillin, ticarcillin, amoxicillin + clavulanic acid, ticarcillin + clavulanic acid, piperacillin + tazobactam, ampicillin + clavulanic acid	β-lactams
blaACT-15	ampicillin, piperacillin, amoxicillin, ticarcillin, amoxicillin + clavulanic acid, ticarcillin + clavulanic acid, piperacillin + tazobactam, ampicillin + clavulanic acid	β-lactams
blaTEM-169	ampicillin, piperacillin, amoxicillin, ticarcillin, cefepim, cefotaxim, ceftazidim, ceftriaxon, aztreonam	β-lactams
blaTEM-1C	ampicillin, cephalothine, piperacillin, amoxicillin, ticarcillin	β-lactams
blaTEM-1B	ampicillin, cephalothine, piperacillin, amoxicillin, ticarcillin	β-lactams
blaZ	ampicillin, piperacillin, amoxicillin, penicilin	β-lactams
mecA	ampicillin, piperacillin, amoxicillin, amoxicillin + clavulanic acid, piperacillin + tazobactam, ampicillin + clavulanic acid, cefoxitin, meropenem, cefepim, imipenem, cefixim, cefotaxim, ceftazidim, ertapenem	β-lactams
blaSHV-1	ampicillin, piperacillin, amoxicillin, ticarcillin	β-lactams
blaOXA-1	ampicillin, piperacillin, amoxicillin, amoxicillin + claculanic acid, piperacillin + tazobactam, ampicillin + clavulanic acid, meropenem	β-lactams
blaCTX-M-15	ampicillin, piperacillin, amoxicillin, ticarcillin, cefepim, cefotaxim, ceftazidim, ceftriaxon, aztreonam	β-lactams
blaLEN13	ampicillin, piperacillin, amoxicillin, ticarcillin	β-lactams
blaCTX-M-1	ampicillin, piperacillin, amoxicillin, ticarcillin, cefepim, cefotaxim, ceftazidim, ceftriaxon, aztreonam	β-lactams
erm(T)	lincomycin, clindamycin, virginamicin s, quinupristin, pristinamycin ia, erythromycin	Lincosamides, Macrolides, Streptogramin B
erm(F)	lincomycin, clindamycin, virginamicin s, quinupristin, pristinamycin ia, erythromycin	Lincosamides, Macrolides, Streptogramin B
erm(B)	lincomycin, clindamycin, virginamicin s, quinupristin, pristinamycin ia, erythromycin	Lincosamides, Macrolides, Streptogramin B
erm(C)	lincomycin, clindamycin, virginamicin s, quinupristin, pristinamycin ia, erythromycin	Lincosamides, Macrolides, Streptogramin B
lsa(A)	lincomycin, clindamycin, virginamicin s, quinupristin, pristinamycin ia, virginamycin m, dalphopristin, pristinamycin iia	Lincosamides, Streptogramin B
lsa(E)	lincomycin, clindamycin, virginamycin m, dalphopristin, pristinamycin iia, tiamulin	Lincosamides, Pleuromutilin, Streptogramin A
lnu(B)	lincomycin, clindamycin	Lincosamides
lnu(C)	lincomycin	Lincosamides
cfr(B)	lincomycin, clindamycin, chloramphenicol, florfenicol, virginamycin m, dalphopristin, pristinamycin iia, tiamulin, linezolid	Lincosamides, Amphenicol, Streptogramin A, Pleuromutilin, Oxazolidinon
msr(C)	virginamicin s, quinupristin, pristinamycin ia, erythromycin, telitromycin	Streptogramin B, Macrolides
msr(D)	virginamicin s, quinupristin, pristinamycin ia, erythromycin, telitromycin, azitromycin	Streptogramin B, Macrolides
msr(A)	virginamicin s, quinupristin, pristinamycin ia, erythromycin, telitromycin, azitromycin	Streptogramin B, Macrolides
mph(C)	spiramycin, erytromycin, telitromycin	Macrolides
mef(A)	erytromycin, azitromycin	Macrolides
qacA	ethidium bromide, benzylkonium chloride, chlorhexidine, cetylpyridinium chloride	Quaternary Ammonium Compounds
OqxA	benzylkonium chloride, cetylpiridinium chloride, nalidixic acid, ciprofloxacin, chloramphenicol, primethoprim	Folate pathway antagonist, Amphenicol, Quinolones
OqxB	benzylkonium chloride, cetylpiridinium chloride, nalidixic acid, ciprofloxacin, chloramphenicol, primethoprim	Folate pathway antagonist, Amphenicol, Quinolones
fusB	fusidic acid	Antibacterial Steroid
VanHAX	vancomycin, teicoplanin	Glycopeptides
VanC2XY	vancomycin	Glycopeptides
qnrD1	ciprofloxacin	Quinolones
qnrB1	ciprofloxacin	Quinolones
qnrB6	ciprofloxacin	Quinolones
cat	chloramphenicol	Amphenicol
catP	chloramphenicol	Amphenicol
catA1	chloramphenicol	Amphenicol
cepA	unknown β-lactam	Unknown β-lactam
cfxA4	unknown β-lactam	Unknown β-lactam
cepA-29	unknown β-lactam	Unknown β-lactam
cfxA5	unknown β-lactam	Unknown β-lactam
blaTEM-181	unknown β-lactam	Unknown β-lactam
dfrG	trimethoprim	Folate pathway antagonist
dfrA14	trimethoprim	Folate pathway antagonist
sul2	sulfametoxazole	Folate pathway antagonist
sul1	sulfametoxazole	Folate pathway antagonist
dfrA1	trimethoprim	Folate pathway antagonist
dfrA27	trimethoprim	Folate pathway antagonist
fosA	fosfomycin	Fosfomycin
ClpL	temperature	Heat
ARR-3	rifampicin	Rifamycin

## Sheet: S8 table
Sampling before/after FN development	before FN	before FN	before FN	before FN	before FN	after FN	after FN	after FN	after FN	after FN
Patient	P1	P7	P8	P10	P15	P17	P4	P6	P9	P11
Acidiphilium	0	0	0	3.56116e-05	0	0.000158673	0.000138105	1.26966e-05	7.12223e-05	0
Actinotignum	0	0	5.87265e-05	0	0	7.93367e-05	6.90525e-05	1.26966e-05	0.000213667	0.007153
Deferribacter	7.23031e-05	1.29386e-05	1.46816e-05	1.78058e-05	0	0	0	0	0	0
Granulicella	0	0	1.46816e-05	5.34174e-05	0	0.00047602	6.90525e-05	1.26966e-05	0.000142445	0
Paraneptunicella	0	0	0	0	0	7.93367e-05	0	1.26966e-05	0.000142445	0
Paraprevotella	0.00195218	7.76318e-05	2.93632e-05	0.000391727	0.00027639	0	0	7.61794e-05	7.12223e-05	0.00204372
Phocaeicola	0.557891	0.00557655	0.00472748	0.0122682	0.00995003	0.00222143	0.00117389	0.00425335	0.001282	0.181891
Salinicoccus	0	0	5.87265e-05	5.34174e-05	0	0.00023801	6.90525e-05	1.26966e-05	7.12223e-05	0.00102186
Serpentinicella	0	2.58773e-05	7.34081e-05	0.000124641	0	0.000396684	0.000138105	3.80897e-05	0.000213667	0.00102186
Shigella	0.000144606	1.29386e-05	2.93632e-05	0.00115738	0.00027639	0	0	2.53931e-05	0	0.001157

## Sheet: S9 table
Patient	Day of sampling	Lymphocytes	Neutrophils	neutrophils/lymphocytes ratio	CRP	PCT
P1	d+7	0	0.01	0	154.4	0.18
	d+28	0.45	3.08	6.84	21.6	42.71
P2	d-7	0.21	12.63	60.14	11.5	0.18
P3	d-7	1.71	1.61	0.94	0
	d+7	0.08	0.02	0.375	1.5	0.08
	d+28	0.73	1.65	2.26	0
P4	d-7	0.09	1.46	16.2	10.9
	d+7	0	0.01	0	142.8	0.67
	d+28	0.11	1.03	9.36	25.9
P5	d-7	0.9	0.77	0.85	0
	d+7				2.8	0.06
	d+28	0.04	1.72	43	0.3	0.18
P6	d-7	0	0.85	0	3.6	0.4
	d+7				15.5	0.09
P7	d-7	1.25	2.16	1.728	4.4
	d+7	0	0.01	0	22.1	0.5
P8	d-7	0	0.44	0	41.2	4.44
	d+7		0.16	0	26.2
	d+28	1.31	0.98	0.75
P9	d-7	0.68	0.06	0.09	7.6
	d+7				135.7	0.32
	d+28	0.12	3.53	29.4	12.8	0.15
P10	d-7	0.19	0.53	2.8	5.3	0.16
	d+7	0.02	0.02	1	20.6	0.61
	d+28	0.13	0.76	5.84	6.4	0.28
P11	d-7	0.06	0.77	12.8333	0
	d+7	0	0	0	49.4	0.34
	d+28	0.2	2.17	10.85	0
P12	d-7	0.04	0.55	13.75	7.6	0.08
	d+7	0	0.01	0	66.5	0.22
	d+28	0.26	1.98	7.61	7.4	0.07
P13	d-7	0.84	0.59	0.7	2.3
	d+7	0	0.01	0	40.6	0.87
	d+28	0.31	1.91	6.16	13.2
P14	d-7	0.25	0.59	2.36	0.6	0.06
P15	d-7	2.47	11.06	4.47	17.7
	d+7	0	0.02	0	3.1	0.2
	d+28	0.48	1.42	2.95	3.2
P16	d-7	1.21	4.86	4.01	7	0.04
	d+7				27.5	2.08
	d+28	0.18	0.23	1.27	12.6	0.17
P17	d-7	0.05	0.06	1.2	3.7
	d+7	0	0.01	0	44.4	0.34
	d+28	0.23	0.47	2.04	3.5
P18	d-7	0	0.02	0	52.3	0.7
	d+7	0	0	0	208.1	14.34
	d+28	0.38	1.89	4.97	0.8

[truncated: 1 more sheets: S10 table]
